# Supplementary material for: Structures of protein folding intermediates on the ribosome
Source: Nat Struct Mol Biol. 2026 Jun 16;33(6):962–72. doi: 10.1038/s41594-026-01814-7 (PMC13275320; doi:10.1038/s41594-026-01814-7)
Supplement: Supplementary file 8 — Statistical source data. [file 41594_2026_1814_MOESM8_ESM.xlsx]

## Sheet: Fig.2
panel c)
			∆∆G (kcal/mol)
		[Ni] (mM)	K726H/N746H	±	WT	±
		0	0		0
		0.1	-0.122	0.171
		1	-0.122	0.153
		1.75	-0.703	0.142
		2.5	-1.016	0.144	0.35	0.17
		3.5	-1.143	0.141
		5	-1.304	0.147
		10	-1.183	0.142	0.45	0.17
panel f)
			∆∆G (kcal/mol)
		[Ni] (mM)	I1	±	I2	±
	655/675F	0	0		0
		0.5	-0.203	0.071	-0.053	0.103
		1	-0.291	0.102	0.075	0.181
		1.75	-0.418	0.115	0.011	0.202
	718/671F	0	0		0
		1.75	-0.178	0.054	0.099	0.058
		3.5	-0.468	0.073	-0.081	0.091
	718/706H	0	0		0
		1.75	-0.128	0.076	0.033	0.038
		3.5	-0.678	0.092	0.103	0.067

## Sheet: Fig.3
	panel e & f)							panel g)
	I1			I2
	CV	Avg.	±	CV	Avg.	±		Ensemble	Total	Total Error	Apolar	Apolar Error	Polar	Polar Error
	rg	2	0.05	rg	1.47	0.01		I1	85.4851	1.25224	45.3463	0.771977	40.1389	0.48983
	native	0.49	0.01	native	0.75	0.01		I2	68.6684	0.417605	35.276	0.261904	33.3924	0.185252
	AB	0.61	0.11	AB	0.99	0		N	59.1603	0.115796	29.5883	0.0846381	29.572	0.0552425
	ApG	0	0	ApG	0	0
	BE	0.18	0.09	BE	0.98	0		I2-N	9.50809	0.433362	5.68778	0.27524	3.82031	0.193313
	CCp	0.9	0.03	CCp	0.97	0.01		I1-N	26.3248	1.25758	15.758	0.776603	10.5668	0.492936
	CF	0.97	0.01	CF	0.99	0
	DE	0.91	0.02	DE	0.99	0
	FFp	0.83	0.06	FFp	0.95	0
	FG	0.85	0.03	FG	0.01	0.01
	ABED	0.45	0.03	ABED	0.96	0.01
	CpCFFpG	0.91	0.01	CpCFFpG	0.68	0
	panel h)
	N			I2			I1
	Pair	d (nm)	±	Pair	d (nm)	±	Pair	d (nm)	±
	655OH-675CG	0.380247	0.000331704	655OH-675CG	0.379515	0.000424104	655OH-675CG	1.68412	0.337556
	673CB-716CA	0.514713	0.000451262	673CB-716CA	0.512779	0.0016194	673CB-716CA	2.83336	0.323896
	671CB-718CB	0.494391	0.000755467	671CB-718CB	0.490992	0.00156728	671CB-718CB	3.24013	0.37302
	692CB-732CB	0.503585	0.0001778	692CB-732CB	0.509432	0.00139174	692CB-732CB	0.502558	0.00201571
	706CB-718CB	0.520769	0.00244123	706CB-718CB	0.577842	0.0178717	706CB-718CB	0.550898	0.00814895
	710CB-716CA	0.65901	0.000404226	710CB-716CA	0.67937	0.0106411	710CB-716CA	0.748783	0.0185177
	726CB-746CB	0.556874	0.000659004	726CB-746CB	2.67047	0.112373	726CB-746CB	0.659425	0.0392635
	728CB-744CB	0.575877	0.00280587	728CB-744CB	2.02887	0.0993486	728CB-744CB	0.564533	0.0161228

## Sheet: Fig.4
	panel d)
	Dinstances in Å
	Site	I1	I1 lower	I1 upper	I2	I2 lower	I2 upper	N	N lower	N upper	MD I1	MD I1 err	MD I2	MD I2 err	MD N	MD N err
	T673C	17.2	15.9	18.9	13.2	12.3	14.1	11.2	11.1	11.3	10.2	1.7	8.5	0	8.6	0
	N740C	30	30	30	13.9	12.9	15.2	12	11.9	12.1	22.7	1.8	12.5	0.4	12.2	0

## Sheet: Fig.5
panel b)			∆∆G (kcal/mol)	±
	FLN5∆6	Iiso	-0.0305155	0.0658555
	FLN5+34	I1	-0.308386	0.0824766
		I2	1.38013	0.0919816
	FLN5+47	I1	0.297187	0.0818561
		I2	1.645	0.0848929
		TF	LW(I1) (Hz)	±	LW(N) (Hz)	±
panel c)	FLN5+34	-	304.822	22.3809	52.189	3.41056
		+	403.993	20.1545	108.399	7.57099
	FLN5+47	-	272.73	20.2557	20.3292	1.92236
		+	402.651	20.9161	145.581	6.81172

## Sheet: ED1
	U, I1, I2, N
	eq_populations = {
	0: [0.44, 0.253, 0.206, 0.101], # Nat Chem 2022, FLN5+31
	3: [0.125, 0.288, 0.390, 0.198], # Nature 2024, FLN5+34
	16: [0.0156, 0.435, 0.375, 0.189], # Nature 2024, FLN5+47
	36: [0.0176, 0.359, 0.389, 0.252], # Nature 2024, FLN5+67
	79: [0.0176, 0.160, 0.457, 0.383] # this work, FLN5+110, lower bound set to same value as +67
	}

## Sheet: ED2
	panel c)		∆G (kcal/mol)	±
		wt	-7.04	0.22
		655	-6.77	0.23
		673/716H	-6.213	0.2576
		710/716H	-7.084	0.2309
		718/671F	-7.489	0.2459
		718/706H	-6.538	0.2318
		726/744H	-7.491	0.2336
		728/744H	-6.47	0.2449
		732	-5.999	0.2404
	panel e)
	C36m RMSF					ff15ipq RMSF
	Residue	WT	WT ±	732F	732F ±	Residue	WT	WT ±	732F	732F ±
	645	0.586767	0.0129005	0.5131	0.025807	645	0.350267	0.0505987	0.2976	0.0423229
	646	0.383967	0.0129928	0.354467	0.0107553	646	0.187733	0.00462945	0.173	0.0178246
	647	0.251167	0.0112792	0.229133	0.00692216	647	0.126767	0.0162003	0.0940333	0.00293081
	648	0.151367	0.00788703	0.142367	0.00434162	648	0.0893	0.00800514	0.0734	0.00384014
	649	0.0719	0.00765768	0.0667	0.00161314	649	0.0509333	0.000990324	0.0488333	0.00255705
	650	0.0702	0.00630203	0.0618333	0.0016037	650	0.0535	0.00110855	0.0496	0.0022291
	651	0.0604667	0.00264757	0.0576333	0.00149839	651	0.0542667	0.000811492	0.0524667	0.00185313
	652	0.0720333	0.00385352	0.0675667	0.00149096	652	0.0719333	0.00172905	0.0699	0.00266208
	653	0.0665333	0.00757325	0.0564	0.00117757	653	0.0545333	0.00052985	0.0532333	0.00294178
	654	0.0503333	0.00657036	0.042	0.000898146	654	0.0384	0.000309121	0.0379333	0.000855483
	655	0.0511333	0.00592121	0.0447333	0.000944379	655	0.0435667	0.000452974	0.0431333	0.00114923
	656	0.0511	0.00489989	0.0456333	0.000973349	656	0.048	0.000294392	0.0471	0.00128323
	657	0.0564	0.00579789	0.0492	0.000821922	657	0.0508333	0.000790687	0.0497667	0.000872205
	658	0.0550667	0.00454907	0.0499667	0.000876018	658	0.0516	0.00148174	0.0493667	0.000981307
	659	0.0627667	0.00287608	0.0595667	0.00056634	659	0.0750333	0.00248074	0.0696	0.00300703
	660	0.0561667	0.00157363	0.0561667	0.00111687	660	0.0700333	0.00382516	0.0644	0.00310591
	661	0.0529667	0.00115694	0.0546667	0.00205931	661	0.0594	0.00302435	0.0553667	0.0017697
	662	0.0654	0.00282882	0.0639	0.00175563	662	0.0684333	0.000667222	0.0662667	0.000670544
	663	0.0682333	0.00107944	0.0669	0.0035122	663	0.104	0.00285813	0.0998	0.00264113
	664	0.0683667	0.00115886	0.0677333	0.000576066	664	0.0578667	0.00361765	0.0598667	0.00281754
	665	0.109333	0.00799532	0.101133	0.00524729	665	0.0611333	0.00210889	0.0622	0.0010403
	666	0.1578	0.0153788	0.1381	0.0128065	666	0.0611	0.00169378	0.0643333	0.000457853
	667	0.176633	0.00828081	0.163733	0.0096978	667	0.093	0.00589143	0.117633	0.013568
	668	0.108967	0.00466817	0.105233	0.0038385	668	0.0774333	0.00295985	0.0796	0.00184089
	669	0.0772667	0.00251764	0.0754	0.00239072	669	0.0740333	0.00076352	0.0762	0.00138163
	670	0.0617333	0.00121228	0.0627333	0.00166088	670	0.063	0.000664998	0.0626333	0.00195297
	671	0.0529333	0.00232729	0.0506667	0.00134522	671	0.0487333	0.000400925	0.0474667	0.00115886
	672	0.0457667	0.00381498	0.0411	0.00102089	672	0.0397667	0.00073686	0.0387333	0.000909619
	673	0.0480667	0.00569314	0.041	0.00118603	673	0.0400667	0.000848965	0.039	0.000974109
	674	0.0462667	0.00556983	0.0396667	0.00120585	674	0.0396333	0.00091934	0.0387333	0.00134688
	675	0.0531	0.008218	0.0440667	0.00185612	675	0.0433	0.00108012	0.0422667	0.00193467
	676	0.0558667	0.00871223	0.0451	0.00163095	676	0.0398	0.000997775	0.0388	0.00226029
	677	0.0643333	0.0114287	0.0479	0.000825967	677	0.0387667	0.000504058	0.0375333	0.00202887
	678	0.0838667	0.0116707	0.0679333	0.00307764	678	0.0500667	0.000902261	0.0461667	0.00242411
	679	0.1411	0.0313741	0.101267	0.00760998	679	0.0804667	0.00207114	0.0725333	0.00394893
	680	0.1529	0.0296536	0.123333	0.0129689	680	0.100767	0.001293	0.0929667	0.00260185
	681	0.1928	0.0653671	0.0995667	0.00911803	681	0.0800667	0.000615239	0.0747667	0.00279218
	682	0.1645	0.0565601	0.0802667	0.00520882	682	0.0666333	0.000640023	0.0623	0.00181169
	683	0.162167	0.0655612	0.0663	0.0057434	683	0.0533667	0.000272166	0.0506667	0.00141133
	684	0.1215	0.0468409	0.0609333	0.00443655	684	0.0482	0.000410961	0.0461	0.00157973
	685	0.146433	0.0521795	0.0910333	0.00926815	685	0.0748	0.00187083	0.0688667	0.00440059
	686	0.126167	0.0403166	0.0969667	0.0158891	686	0.0592667	0.00203433	0.0584	0.00102089
	687	0.0874	0.0175968	0.0996667	0.0253757	687	0.0609	0.00252234	0.0590667	0.00238762
	688	0.0810333	0.00943685	0.108733	0.0274615	688	0.0670667	0.00146465	0.0702	0.00269938
	689	0.0624	0.00502461	0.081	0.0184601	689	0.0551333	0.00128005	0.0538667	0.00209779
	690	0.0711333	0.00297558	0.0778667	0.00664937	690	0.0684667	0.000581823	0.0659667	0.00200462
	691	0.0589333	0.00259929	0.0557333	0.000383937	691	0.0555333	0.00194213	0.0541	0.00173269
	692	0.0574	0.0010198	0.0569	0.00103387	692	0.0633	0.00227596	0.0590667	0.00148798
	693	0.0480667	0.000667222	0.0486667	0.000427742	693	0.0504	0.00186964	0.0471333	0.000643486
	694	0.0473	8.16497e-05	0.0475667	0.000190516	694	0.0523667	0.00185133	0.0481	0.000758654
	695	0.0494	0.000188562	0.0489333	0.000499629	695	0.0503667	0.00213767	0.0478333	0.000924161
	696	0.059	0.000917727	0.0580333	0.000392523	696	0.0655667	0.0029137	0.0616333	0.00117883
	697	0.0629667	0.00156158	0.0614333	0.00164136	697	0.0727333	0.00551066	0.0653	0.000801388
	698	0.0825	0.00261661	0.0791333	0.00165081	698	0.0864667	0.00501583	0.0759667	0.000670544
	699	0.1187	0.00271825	0.112867	0.00133444	699	0.131633	0.0122611	0.117333	0.0011405
	700	0.1322	0.0017632	0.128033	0.00271716	700	0.170467	0.0141025	0.1293	0.00405709
	701	0.083	0.00168193	0.0799	0.00118134	701	0.1105	0.0257893	0.0691667	0.0016535
	702	0.0941333	0.00119846	0.0927	0.000339935	702	0.113233	0.0231333	0.0806667	0.00218547
	703	0.0696667	0.0011405	0.0664667	0.00116841	703	0.0967667	0.0242012	0.0623667	0.00149543
	704	0.109767	0.000546368	0.1058	0.00115854	704	0.117967	0.0218752	0.0811667	0.00221577
	705	0.0774667	0.0010158	0.0748	0.000648074	705	0.0749	0.00468069	0.0679333	0.00226094
	706	0.0741	0.00254209	0.0724	0.00269609	706	0.101933	0.00205823	0.1008	0.00343738
	707	0.0681	0.00382187	0.0650667	0.00194384	707	0.0796667	0.00296735	0.0799	0.00424997
	708	0.0726	0.00653469	0.0693667	0.00186269	708	0.0812	0.00731087	0.08	0.00495244
	709	0.0715333	0.00950606	0.0652	0.00105304	709	0.0950333	0.0158629	0.0939667	0.00880055
	710	0.0913333	0.0113784	0.0891667	0.00470705	710	0.109367	0.0161021	0.107733	0.00908434
	711	0.0879667	0.0140514	0.0779333	0.00355351	711	0.0828	0.00933821	0.0860333	0.00852191
	712	0.0853	0.0135564	0.0748	0.0048833	712	0.076	0.0076385	0.0697667	0.00202338
	713	0.0708333	0.0100758	0.0648	0.00435839	713	0.0613333	0.00410158	0.0586667	0.0015234
	714	0.0606	0.00966057	0.0492667	0.00157363	714	0.0492667	0.00241952	0.0495	0.000962635
	715	0.0548667	0.00697142	0.0468	0.00126842	715	0.0450667	0.00169793	0.0439	0.00175563
	716	0.0562667	0.0058146	0.0495667	0.0011966	716	0.0496667	0.00142075	0.0482667	0.00187221
	717	0.0491667	0.00341022	0.0454333	0.000924161	717	0.0463333	0.000977904	0.0453	0.00179877
	718	0.0528	0.00215613	0.0512	0.0010198	718	0.0514333	0.000944379	0.0509	0.00202375
	719	0.0552667	0.00168281	0.0559667	0.00124484	719	0.0491667	0.00149245	0.0479	0.00156915
	720	0.0862667	0.00354599	0.0866	0.00349221	720	0.0530667	0.00263916	0.0546	0.000834
	721	0.0730333	0.0018417	0.0714333	0.00186329	721	0.0593667	0.00184411	0.0591667	0.000268052
	722	0.1058	0.00285229	0.104	0.00485821	722	0.0689333	0.00404154	0.0676333	0.00180452
	723	0.104233	0.00239923	0.101933	0.00458629	723	0.0576	0.00206774	0.0567667	0.000808748
	724	0.1025	0.0026234	0.101267	0.00464024	724	0.0543333	0.00139231	0.0526667	0.000581823
	725	0.0852	0.00265999	0.0843	0.00231709	725	0.0562333	0.00158208	0.0533667	0.000627753
	726	0.0844667	0.00207329	0.0837667	0.00115502	726	0.0592667	0.0010856	0.0548667	0.000686915
	727	0.0560333	0.00125992	0.0555667	0.000360041	727	0.0485333	0.0010481	0.0446667	0.00061343
	728	0.0520333	0.00136816	0.052	0.000163299	728	0.0600667	0.000990324	0.0568333	0.0012493
	729	0.0413	0.000535413	0.0413667	0.000237268	729	0.0504	0.000571548	0.0475667	0.000730804
	730	0.0421667	0.000452974	0.0424667	0.000241906	730	0.0462667	0.000653764	0.0427333	0.000411861
	731	0.0427667	0.000748826	0.0412667	0.000504058	731	0.0476333	0.00126169	0.0423667	0.000589413
	732	0.0472333	0.000519259	0.0550667	5.44331e-05	732	0.0530333	0.0016305	0.0504333	0.00168413
	733	0.0543667	0.00136083	0.0596667	0.000483812	733	0.0603333	0.00102451	0.0559333	0.0027666
	734	0.0823333	0.00153502	0.0986667	0.00067385	734	0.110667	0.00196883	0.1047	0.00800597
	735	0.0878333	0.000686915	0.106233	0.00255009	735	0.0998667	0.00210414	0.0920333	0.00204088
	736	0.0649667	0.00047219	0.0730333	0.00108149	736	0.0744333	0.00134026	0.0717	0.00270103
	737	0.0489333	0.000762063	0.0513333	0.000196261	737	0.0545	0.000531246	0.0525333	0.00188817
	738	0.0458667	0.00223325	0.0457333	0.000536104	738	0.0438667	0.000400925	0.0441667	0.00108968
	739	0.0581	0.0036396	0.0609	0.000588784	739	0.0545	0.000449691	0.0583	0.0021853
	740	0.0737333	0.00361765	0.0716333	0.000641757	740	0.0634667	0.000212568	0.0635667	0.000968772
	741	0.0508667	0.00239088	0.0507333	0.000381032	741	0.0519667	0.000313877	0.0514667	0.000889861
	742	0.0493667	0.00193238	0.0509667	0.000627753	742	0.0555333	0.000232538	0.0551667	0.000636542
	743	0.0512	0.00241799	0.0504667	0.000790687	743	0.0696667	0.000347478	0.0659	0.00118603
	744	0.0535	0.00232809	0.0531667	0.00115694	744	0.0601	0.000509902	0.0557	0.00109646
	745	0.0506667	0.00147974	0.0501333	0.00130327	745	0.0600333	0.000709199	0.0563	0.000424264
	746	0.0818667	0.00200074	0.0812333	0.00187043	746	0.0647667	0.000971063	0.0599333	0.0011317
	747	0.1092	0.00337672	0.110067	0.00257006	747	0.0493333	0.00124037	0.0471333	0.000600617
	748	0.173833	0.00523372	0.163667	0.00359516	748	0.0694	0.00165395	0.0681	0.000329983
	749	0.3321	0.00706462	0.3097	0.00673713	749	0.116833	0.00483812	0.1064	0.0050682
	750	0.495867	0.0112183	0.441567	0.0155549	750	0.194833	0.0104248	0.176133	0.0119831
	panel d)
	673/716H			710/716H			718/671F			718/706H			726/746F			728/744H			732
	residue	CSP (ppm)		residue	CSP (ppm)		residue	CSP (ppm)		residue	CSP (ppm)		residue	CSP (ppm)		residue	CSP (ppm)		residue	CSP (ppm)
	645	0.0692864		645	0.0315048		645	0.0508776		645	0.00892342		645	0.108449		648	0.0209223		645	0.0385044
	648	0.0138805		648	0.0129858		648	0.0264059		648	0.00644103		648	0.0345362		650	0.0660708		648	0.0332903
	650	0.0185001		650	0.0070914		650	0.021121		650	0.0209378		650	0.0259787		653	0.0470868		650	0.0648371
	653	0.031419		653	0.0168536		653	0.00623784		653	0.0110671		653	0.0268438		654	0.0182823		653	0.0512114
	654	0.0349058		654	0.0179363		654	0.0067014		654	0.0105743		654	0.0193019		657	0.213474		654	0.033163
	655	0.0490074		655	0.0125349		657	0.0483796		655	0.0126249		657	0.0703933		660	0.0567069		657	0.0825044
	657	0.0576609		657	0.0369189		660	0.178756		657	0.0184951		660	0.049125		661	0.0221376		660	0.0321289
	660	0.0348906		660	0.0979747		661	0.0310305		660	0.0792603		661	0.0226254		664	0.159078		661	0.0263751
	661	0.0295381		661	0.0358094		663	0.0652955		661	0.013451		663	0.228443		666	0.037417		663	0.0264133
	663	0.0522473		663	0.0381874		664	0.179376		663	0.0309613		664	0.10833		668	0.0517048		664	0.0164863
	664	0.0624486		664	0.0636625		665	0.0276675		664	0.058778		665	0.0247264		670	0.0493332		665	0.0448116
	665	0.0994048		665	0.0608755		666	0.0567531		665	0.025637		666	0.0505159		671	0.0926487		666	0.0338466
	668	0.024257		666	0.0282647		668	0.0568545		666	0.0164033		668	0.0194634		673	0.0704921		668	0.036362
	670	0.0554478		668	0.0286259		674	0.00598278		668	0.0472256		670	0.110988		674	0.0963398		670	0.024835
	671	0.225823		670	0.0601185		675	0.0812125		670	0.0591165		671	0.0631979		675	0.137041		671	0.0416231
	672	0.174149		671	0.140352		676	0.200111		671	0.180158		672	0.0822353		676	0.130693		672	0.10051
	674	0.208417		672	0.0707964		677	0.0890957		672	0.0848022		673	0.0990004		677	0.0716937		673	0.0982484
	675	0.176121		676	0.0882434		678	0.0228825		673	0.00297582		674	0.0965086		678	0.0403293		674	0.0544781
	676	0.108673		677	0.0388635		679	0.0252287		675	0.0145923		676	0.175777		679	0.0411241		675	0.127386
	677	0.0300709		678	0.0346931		680	0.0689566		676	0.0244456		677	0.0880826		680	0.0336131		676	0.160244
	678	0.0428555		679	0.000704809		681	0.034667		677	0.013479		678	0.025069		681	0.0414804		677	0.0602755
	679	0.026808		680	0.0181524		682	0.0489914		678	0.0145705		679	0.0340192		682	0.0424279		678	0.0239266
	680	0.0303911		681	0.00220194		683	0.0190528		679	0.0113795		680	0.0354401		683	0.0192997		679	0.0412486
	682	0.027531		682	0.0150817		684	0.077502		680	0.00493657		681	0.0410916		684	0.0759745		680	0.0212563
	683	0.0163364		683	0.00937193		685	0.0623877		681	0.0048013		682	0.0390433		685	0.0476648		681	0.041041
	684	0.0397246		684	0.0373944		686	0.0356974		682	0.00662301		683	0.0242602		686	0.0355245		682	0.0495523
	685	0.0628977		685	0.0838611		687	0.0405294		683	0.00140041		684	0.0806189		687	0.033074		683	0.024115
	686	0.00711242		686	0.0164693		688	0.0317955		684	0.00620819		685	0.0512359		688	0.0340211		684	0.0715948
	687	0.00651391		687	0.0211189		689	0.0176829		685	0.0092128		686	0.0385198		689	0.046972		685	0.0505878
	688	0.200285		688	0.141404		691	0.0314761		686	0.00662091		687	0.0383709		691	0.117769		686	0.0415989
	691	0.0802543		689	0.0531615		692	0.10988		687	0.00932699		688	0.0155966		692	0.0568623		687	0.0399169
	692	0.0681475		691	0.0872976		693	0.02925		688	0.0189575		689	0.0566159		694	0.0290776		688	0.057032
	693	0.072278		692	0.124616		694	0.0333076		689	0.0278094		691	0.0252519		695	0.330731		689	0.0619257
	694	0.0409921		693	0.111937		695	0.0367616		691	0.0212354		692	0.0441007		697	0.38831		691	0.0709436
	695	0.0262648		694	0.0304299		696	0.0455562		692	0.0245628		693	0.0379371		700	0.124659		692	0.0864444
	696	0.013241		695	0.0511425		697	0.0486309		693	0.0490532		694	0.0461216		701	0.125732		695	0.0577043
	697	0.0158199		696	0.00771785		700	0.0367504		694	0.0757697		695	0.0606612		702	0.0750463		696	0.0489709
	700	0.0154832		697	0.0127065		701	0.0344301		695	0.0203989		696	0.0473956		703	0.100758		697	0.0289593
	701	0.013485		700	0.0167062		702	0.0457526		696	0.00837554		697	0.109634		704	0.0397533		700	0.0551273
	702	0.0155559		701	0.00746567		703	0.0516454		697	0.0553751		700	0.0606641		706	0.00558657		701	0.0408939
	703	0.0184645		702	0.0118512		704	0.0326641		700	0.0272713		701	0.0215445		707	0.040893		702	0.0390532
	704	0.0216692		703	0.0121119		706	0.0908814		701	0.0197046		702	0.0407592		708	0.0267657		703	0.04208
	706	0.0697803		704	0.0345875		708	0.103978		702	0.0688726		703	0.0576534		709	0.0300187		704	0.0453609
	707	0.203579		706	0.0548025		709	0.0610315		703	0.0279853		704	0.0334667		710	0.0576823		706	0.019017
	708	0.266489		707	0.214705		710	0.0976415		704	0.178341		707	0.0310635		711	0.0372808		707	0.0391205
	710	0.0301174		708	0.271665		711	0.0716482		708	0.0924371		708	0.0258799		712	0.0263279		708	0.0248906
	711	0.101772		710	0.340919		712	0.0502823		709	0.0687211		709	0.034885		713	0.0796043		709	0.0309131
	712	0.0738216		711	0.430909		713	0.0698348		710	0.0456914		710	0.0610484		714	0.12371		710	0.0544403
	713	0.0347353		712	0.2329		714	0.126382		711	0.0330257		711	0.03903		715	0.0636171		711	0.0398086
	714	0.140632		714	0.30585		715	0.0204541		712	0.0158681		712	0.0303925		716	0.0417887		712	0.0429074
	719	0.0874638		715	0.282008		716	0.0535526		713	0.00876216		713	0.0786062		717	0.0555144		713	0.0855851
	720	0.0541501		717	0.185926		719	0.266083		714	0.026389		714	0.124547		719	0.0607173		714	0.120023
	721	0.0416709		720	0.0105409		721	0.0766665		715	0.0298564		715	0.0594566		720	0.0391107		715	0.08886
	725	0.0211404		721	0.0574497		724	0.0499991		717	0.0855903		716	0.0447352		721	0.0612427		716	0.0308302
	726	0.0243907		724	0.00256028		725	0.0421785		721	0.143069		717	0.0542146		724	0.0344902		717	0.0540244
	727	0.00946645		725	0.0143951		726	0.0283193		724	0.00114962		719	0.0546796		725	0.110892		718	0.0322657
	728	0.0137084		726	0.0202687		727	0.0302412		725	0.0181517		720	0.020949		729	0.25117		719	0.0568946
	729	0.0153046		727	0.00249626		728	0.0466584		726	0.0158717		721	0.0366907		732	0.122036		720	0.0556676
	730	0.0128688		728	0.00384414		731	0.0480692		727	0.00778818		724	0.14501		733	0.152166		721	0.0440833
	731	0.0305181		729	0.0240937		732	0.0328887		728	0.0121395		725	0.420258		735	0.0442061		724	0.0283422
	732	0.01101		730	0.0141154		733	0.02191		729	0.0163767		727	0.26134		736	0.0809599		725	0.0199845
	733	0.0519268		731	0.0454894		734	0.0202152		730	0.0169796		728	0.154276		738	0.03594		726	0.0495065
	734	0.0131272		732	0.0174165		735	0.0368205		731	0.00344548		729	0.0554946		741	0.0386612		727	0.0395656
	735	0.0178156		733	0.0337258		736	0.0431353		732	0.0171826		730	0.0231298		743	0.096622		728	0.0205288
	736	0.0134018		734	0.0149622		738	0.0522546		733	0.0116706		731	0.0326786		746	0.0686601		729	0.236922
	738	0.0600474		735	0.00194363		741	0.0190188		734	0.0273431		732	0.0322424		747	0.0569936		730	0.191207
	741	0.0371443					736	0.017905		743	0.0344729		733	0.0295485					734	0.0452296
	743	0.0381993					738	0.183		744	0.0333572		734	0.0922957					735	0.203052
	744	0.040557					741	0.0436126		745	0.059253		735	0.0286784					736	0.0336891
	745	0.028487					743	0.0164347		746	0.104743		736	0.0462149					738	0.0362821
										747	0.116024		738	0.0364329					741	0.056313
										748	0.0523767		741	0.0318127					744	0.0820912
										749	0.0430428		743	0.0809055					745	0.016253
										750	0.0405921		744	0.229019					746	0.0229173
													746	0.0404527					748	0.0116127
													748	0.0796288					749	0.0325177
													749	0.129503					750	0.0235314
													750	0.152399

## Sheet: ED3
	panel d)				panel e)										panel f)
	Variant	SASA	SASA Err.		Protein h-bonds										contact probability 705 tfmF			contact probability 715 tfmF			contact probability 727 tfmF
	655F	0.77	0.01		Variant	0 hb %	0 hb % Err.	1 hb %	1 hb % Err.	2 hb %	2 hb % Err.	3 hb %	3 hb % Err.		Donor atom	Avg	Err	Donor atom	Avg	Err	Donor atom	Avg	Err
	691F	0	0		655F	100	0	0	0	0	0	0	0		692-H	0	0	676-H	0	0	697-H	0	0
	705F	0.71	0.01		691F	99.4	0.4	0.6	0.4	0	0	0	0		693-H	0.046	0.007	684-H	0	0	701-H	0	0
	715F	0.1	0.06		705F	75.7	1.2	24.1	1.2	0.2	0	0	0		694-H	0	0	684-HE	0	0	702-H	0.002	0.002
	719F	0	0		715F	69.2	8.9	28.9	9.1	1.9	0.3	0.1	0		695-H	0.036	0.002	684-HH11	0	0	703-H	0	0
	727F	0.02	0		719F	100	0	0	0	0	0	0	0		696-HD21	0	0	684-HH12	0	0	704-H	0	0
	740F	0.97	0		727F	68.3	2.3	31.6	2.3	0.1	0	0	0		703-H	0	0	684-HH21	0.004	0.003	720-H	0	0
					740F	99.5	0	0.5	0	0	0	0	0		704-H	0	0	684-HH22	0	0	721-H	0	0
															705-H	0	0	685-H	0	0	723-H	0.111	0.009
					Water h-bonds										706-H	0	0	686-H	0.001	0	724-H	0	0
					Variant	0 hb %	0 hb % Err.	1 hb %	1 hb % Err.	2 hb %	2 hb % Err.	3 hb %	3 hb % Err.		707-H	0	0	687-H	0.002	0.001	727-H	0	0
					655F	58.9	0.7	33.6	0.4	6.8	0.2	0.6	0.1		730-H	0	0	688-H	0.037	0.01
					691F	99.9	0	0.1	0	0	0	0	0		732-H	0	0	689-H	0.11	0.032
					705F	71.6	0.2	24.7	0.3	3.5	0.1	0.2	0		732-HG1	0	0	691-H	0.003	0.001
					715F	91.8	4.3	7.5	4	0.6	0.4	0	0					709-H	0	0
					719F	99.5	0.2	0.5	0.1	0	0	0	0					710-H	0	0
					727F	90.8	1.1	8.8	1	0.4	0.1	0	0					711-H	0	0
					740F	69.1	0.3	26.5	0.4	4.1	0.1	0.3	0					712-H	0	0
																		713-H	0.002	0.001
																		714-H	0	0
																		715-H	0	0
	panel b)
	705			719
	residue	CSP (ppm)		residue	CSP (ppm)
	645	0.0749904		648	0.0338944
	648	0.0786185		650	0.0664967
	650	0.049661		653	0.0552063
	653	0.0636357		654	0.066081
	654	0.0759753		655	0.0998273
	655	0.072429		657	0.237916
	657	0.086539		660	0.461396
	660	0.126169		663	0.210212
	661	0.0920561		664	0.189711
	664	0.125618		668	0.0446962
	665	0.0879094		670	0.0525939
	666	0.0753477		672	0.15651
	668	0.138814		673	0.184334
	671	0.183188		674	0.0618679
	672	0.164446		675	0.0238312
	673	0.132606		676	0.0780097
	674	0.122637		677	0.0330004
	675	0.0989756		678	0.0515534
	676	0.101798		679	0.0549807
	677	0.0994235		680	0.044545
	678	0.0672495		681	0.0497278
	679	0.0840957		682	0.0568774
	681	0.0752431		683	0.0486958
	682	0.0804052		685	0.0585425
	683	0.0783666		686	0.0564047
	685	0.0504839		687	0.0549579
	686	0.0792836		688	0.0868656
	688	0.0156101		689	0.0546576
	689	0.104535		691	0.0718263
	691	0.107214		693	0.0404813
	694	0.4		694	0.053728
	695	0.147196		695	0.0988386
	696	0.067337		696	0.0496267
	697	0.0509088		697	0.174215
	701	0.4		700	0.142714
	702	0.259003		701	0.113402
	703	0.273792		702	0.168121
	708	0.087546		703	0.120307
	710	0.0947236		704	0.068263
	711	0.0837387		706	0.144761
	712	0.0938756		707	0.0298426
	713	0.0474323		708	0.0318271
	714	0.0657031		709	0.0365636
	716	0.239565		710	0.0538551
	717	0.0417007		711	0.0480466
	718	0.155177		712	0.057593
	719	0.290907		713	0.0452492
	720	0.284403		714	0.0371164
	721	0.0823339		716	0.07117
	724	0.0617138		721	0.356414
	725	0.0359008		724	0.0154141
	727	0.146659		727	0.233877
	730	0.165869		729	0.250488
	731	0.305864		730	0.0126499
	732	0.0627121		731	0.143927
	733	0.0422108		732	0.0521748
	734	0.110929		734	0.0447057
	735	0.134784		735	0.0406576
	736	0.112623		736	0.0321621
	741	0.121569		738	0.0536083
	743	0.0728757		741	0.0713967
	744	0.0453478		743	0.357153
	745	0.0241234		745	0.461509
	747	0.0670605		746	0.122921
	749	0.0438382		747	0.135955
	750	0.0612363		748	0.0528258
				749	0.107958
				750	0.0196643

## Sheet: ED4
	panel b)												panel e)	655				655 Y719E
			I/I0												I/I0				I/I0
	residue	CSP (ppm)	0.1 mM	0.25 mM	0.5 mM	0.75 mM	1 mM	1.75 mM	2.5 mM	5 mM	10 mM			residue	2.5 mM	10 mM		residue	1.75 mM	2.5 mM
	648	0.0173152	1.02143053	1.01108	1.01944	1.02867	0.984723	0.739812	0.326344	0.211287	0.138222			645	5.99E-01	0.00681254		645	3.29E-02	0.0828
	650	0.00609028	1.03076	1.03681	1.05095	1.06438	1.09046	0.862263	0.464883	0.673365	0.250166			648	3.60E-01	0.012209		646	8.98E-02	0.105
	653	0.00808313	1.00753	1.02356	1.0268	1.02097	1.06404	0.850749	0.469956	0.636001	0.228223			650	4.07E-01	0.0113893		650	2.91E-02	0.013
	654	0.0101381	1.02130574	1.01051	1.03624	1.04319	1.07412	0.951187	0.520137	0.768347	0.292913			653	4.19E-01	0.0136035		652	3.39E-01	0.327
	657	0.0114619	1.00204	1.01564	1.01735	0.993426	0.995471	0.781842	0.545162	0.850549	0.366031			654	5.48E-01	0.00205126		653	1.60E-01	0.113
	660	0.0361112	1.01074	1.01483	0.989223	0.967062	0.950786	0.950956	0.444207	0.746528	0.3159			657	6.29E-01	0.0200232		654	1.11E-01	0.0704
	661	0.0030481	0.979663	0.964065	0.932253	0.894441	0.88058	0.45261	0.0427005	0.0728704	0.0153068			660	4.87E-01	0.0129609		657	2.01E-01	0.171
	663	0.00509016	1.03798	1.05083	1.06246	1.06925	1.06013	0.630402	0.0360448	0.0696999	-0.00477494			661	6.59E-01	0.00818159		658	1.76E-01	0.235
	664	0.00370837	1.04301	1.04626	1.0451	1.02328	1.00899	0.537077	0.0310668	0.07769	0.0319589			663	5.51E-01	0.00395706		660	1.52E-01	0.111
	666	0.00197437	1.02914	1.0453	1.04838	1.10147	1.11701	0.751058	0.0311593	0.173278	0.0176664			664	5.46E-01	0.0285723		661	2.82E-01	0.28
	668	0.0517556	1.0418	1.03759	1.02585	1.02806	1.06369	1.23768	0.400094	0.471333	0.119842			665	5.36E-01	0.024841		662	3.33E-01	0.309
	670	0.04324	0.982157	0.97687516	0.954555	0.939564	0.930635	0.630132	0.501681	0.793747	0.29514			666	4.51E-02	0.00118258		663	3.12E-01	0.287
	671	0.0835157	1.01134	1.00523	0.96998009	0.930896	0.892534	0.815204	0.3570536	0.556378	0.166593			668	1.82E-01	0.00565724		664	3.19E-01	0.295
	672	0.0391555	1.03303	1.02439	1.0181118	0.960213	0.938927	0.960652	0.551369	1.04219	0.504375			670	5.22E-01	0.0117322		665	6.07E-01	0.575
	673	0.0195805	1.03381	1.03361002	1.03369	1.01865	1.03392	0.890588	0.505832	0.90338	0.348654			671	2.39E-01	0.0264167		667	2.07E-01	0.143
	674	0.0152523	1.03077	1.01849	1.02627	1.00198	1.01193	0.816171	0.467127	0.712617	0.343788			672	7.53E-01	0.0138977		671	3.24E-01	0.291
	676	0.00907529	1.03075	1.02383443	1.02868	1.02736	1.03237	0.91354	0.495698	0.764642	0.309784			673	6.60E-01	0.0118288		673	4.53E-01	0.435
	677	0.00889685	1.01688873	1.02948	1.02603322	1.0236	1.05025	0.897518	0.480976	0.701807	0.271877			675	7.35E-01	0.00546298		674	5.17E-01	0.491
	678	0.0179933	1.02674	1.02866	1.03019721	1.03282	1.05659	0.919857	0.468562	0.6146	0.256786			676	6.02E-01	0.00195704		675	5.04E-01	0.5
	679	0.020846	1.03207	1.02122	1.04058	1.04478	1.07525	0.805951	0.405021	0.522297	0.169579			677	5.11E-01	0.00639746		676	5.26E-01	0.453
	680	0.01071172	1.0220618	1.02614	1.04465	0.773987	1.12948	0.995537	0.443858	0.570978	0.204398			678	4.06E-01	0.0125041		677	5.54E-01	0.524
	681	0.00949937	1.00745	1.00571	1.03119	1.05512	1.11124	0.973311	0.510832	0.712159	0.249381			679	3.07E-01	0.0269741		678	4.69E-01	0.45
	683	0.00688023	1.02411632	1.03557	1.02377	1.00883	1.02607	0.807947	0.415135	0.508749	0.203175			680	4.34E-01	0.00760671		679	4.18E-01	0.315
	684	0.0128225	1.00402	0.979213	0.972324	0.957511	0.97132305	0.82481314	0.47669609	0.62937758	0.270977			681	4.46E-01	0.00305604		681	6.69E-01	0.629
	685	0.01814672	1.04275	1.03373	1.03158	1.02148	1.02583	0.786419	0.368022	0.417538	0.160847			683	3.29E-01	0.00911292		682	7.61E-01	0.733
	686	0.028367	1.02559	1.01433	1.0319	1.05013	1.09822	0.879665	0.316429	0.379131	0.11593			684	4.84E-01	0.0145111		683	8.01E-01	0.738
	687	0.0024518	1.04608	1.03508	1.08994	1.16125	1.2169	0.932238	0.259959	0.323474	0.0431617			685	2.76E-01	0.0159943		684	7.25E-01	0.655
	688	0.0129235	0.994737	1.00096	1.05788303	1.17268	1.23486	1.074	0.418339	0.563589	0.190446			686	2.03E-01	0.0282381		685	5.94E-01	0.575
	689	0.0128054	1.01161	1.01456	1.04865	1.09357	1.14555	0.941282	0.339268	0.436605	0.154434			687	1.15E-01	0.015797		687	4.88E-01	0.38
	691	0.00897651	0.96737351	0.966311	1.00325	1.01525	1.05419	0.887194	0.54013239	0.762734	0.277523			688	2.80E-01	0.0232605		688	3.62E-01	0.242
	692	0.03108669	1.01275307	1.00343	1.00518	0.997427	1.0173	0.815163	0.4901833	0.707876	0.257235			689	2.47E-01	0.0261788		689	3.40E-01	0.248
	693	0.0167359	1.02753	1.03102	1.02118	1.01115	1.00913	0.828493	0.428987	0.61066718	0.152276			691	4.46E-01	0.00746254		691	6.10E-01	0.507
	694	0.0424846	1.01463	1.00490981	0.99095	0.940632	0.910829	0.849352	0.418145	0.809732	0.319169			692	4.28E-01	0.0190839		692	4.31E-01	0.341
	695	0.034621	1.02438	1.00392	1.0022	0.986751	0.962097	0.6779004	0.451325	0.373282	0.306729			693	2.35E-01	0.0111937		693	5.04E-01	0.455
	696	0.0667221	1.02423	1.02122	1.01065	0.997869	0.950165	1.01499	0.482256	0.730453	0.321824			694	6.19E-01	0.0176158		694	6.47E-01	0.608
	697	0.0932872	1.01714	1.04716	0.994175	1.00454	1.06322	1.00905	0.561856	0.878063	0.305061			695	6.48E-01	0.00324241		695	5.45E-01	0.485
	700	0.0386756	1.00392	0.987437	0.983059	0.990948	1.0012	1.25916	0.446835	0.856898	0.290294			696	3.39E-01	0.0252108		696	6.70E-01	0.613
	701	0.0283683	1.01202	1.01308	0.993393	1.00201	1.06393	0.897221	0.498186	0.736257	0.336459			697	8.75E-01	0.00231418		697	5.21E-01	0.447
	702	0.0286385	0.975832	0.99077433	0.987062	0.943234	1.00611	0.739661	0.431738	0.742053	0.344888			700	4.52E-01	0.0240237		700	4.84E-01	0.346
	703	0.0409105	1.00621473	1.01766	0.9924605	0.959822	0.977596	0.816306	0.534224	0.841763	0.338888			701	7.29E-01	0.00753206		701	7.38E-01	0.687
	704	0.00155422	1.00367	1.00863	0.981229	0.98304	0.996078	0.844833	0.333563	0.221897	0.225064			702	6.24E-01	0.0046896		702	7.19E-01	0.628
	706	0.0501884	1.02657	1.02541	1.00177	0.997197	1.00093	0.821823	0.566964	0.909753	0.390803			703	5.93E-01	0.0184207		705	4.75E-01	0.392
	707	0.00548591	1.02557	1.0027395	1.00156	0.996491	0.999327	0.804571	0.395835	0.649268	0.215598			704	6.46E-02	0.00119541		706	7.79E-01	0.73
	708	0.000136367	1.0229	1.00622894	0.999398	1.00884	0.998226	0.824831	0.454207	0.792953	0.40573			706	4.80E-01	0.0290608		707	5.50E-01	0.478
	709	0.00237322	1.01321	1.01113	1.01027	0.99188081	1.02604	0.841208	0.438374	0.652186	0.291842			707	3.71E-01	0.0143334		708	6.15E-01	0.538
	710	0.00607748	1.00419	1.00321	1.02742	1.03483	1.05796	0.948693	0.541209	0.91146	0.421816			708	6.59E-01	0.00460401		711	4.34E-01	0.279
	711	0.00366566	0.977519	0.981254	0.998656	1.02523	1.06964	0.935518	0.454702	0.667067	0.256863			709	4.46E-01	0.00331898		712	3.99E-01	0.297
	712	0.012145	1.00614	0.999372	1.0385	1.10114	1.15416	1.19244	0.588319	0.854204	0.365712			710	7.01E-01	0.00671765		713	4.13E-01	0.333
	713	0.0113439	1.02507	1.02819	1.04010607	1.03702	1.0664	0.867692	0.413053	0.582787	0.249634			711	4.16E-01	0.00299019		714	4.89E-01	0.381
	714	0.0193385	1.04909	1.04658	1.05489	1.05901	1.06147	0.868609	0.450393	0.582927	0.252104			712	4.60E-01	0.0089706		716	5.58E-01	0.46
	715	0.0129823	1.01747	0.99861989	1.01061	1.01732	1.04427	0.93039844	0.503292	0.878803	0.365299			713	4.30E-01	0.0114274		717	7.44E-01	0.667
	716	0.00551302	1.03428	1.02676	1.02886	1.00815843	1.01963	0.938047	0.544107	0.966338	0.473827			714	3.93E-01	0.0103413		719	4.43E-01	0.323
	717	0.00731663	1.03659	1.04313	1.03281	1.00916	1.00486	0.853322	0.562267	1.05503	0.50743			715	7.36E-01	0.0079367		720	3.61E-01	0.258
	718	0.0120247	1.00891	1.01483	1.0009	0.968725	0.963158	0.742548	0.426051	0.82128	0.364808			716	8.63E-01	0.00498028		723	8.16E-01	0.717
	719	0.0616945	1.01602	1.00342	0.981123	0.979456	0.94379482	1.03023	0.54351033	0.811986	0.424869			717	8.27E-01	0.00785833		724	6.25E-01	0.562
	720	0.052956	1.0334	1.02927497	1.03265	1.00182	0.996629	1.0722	0.540932	0.344786	0.108801			718	6.54E-01	0.0148974		725	6.59E-01	0.595
	721	0.0278469	1.01413	1.01022	1.00243	1.00465	1.00647	0.8903	0.369261	0.46488	0.125212			719	6.50E-01	0.0128349		726	8.49E-01	0.784
	724	0.00858625	1.02156	1.03148	1.03896	1.03302	1.03625	0.599064	0.0277352	0.018701	0.0229633			721	3.10E-01	0.0167108		727	8.17E-01	0.802
	725	0.00353122	0.973774	0.972645	0.963242	0.98182308	1.0247319	0.606901	0.0360449	0.03890807	0.00282433			724	3.52E-02	0.000941488		729	8.60E-01	0.832
	727	0.00669212	1.02615	0.987391	1.03147	1.08973	1.14258	0.782576	0.0904271	0.131372	0.060161			725	3.68E-01	0.0353681		730	8.73E-01	0.834
	728	0.00467669	0.982716	0.991646	0.96991368	0.958959	0.964806	0.54091923	0.030571	0.0447607	0.0198009			726	6.10E-01	0.0138121		731	9.08E-01	0.863
	730	0.137665	0.985887	0.995998	0.972209	0.962546	0.941305	0.95837573	0.594804	0.829855	0.432987			727	8.33E-01	0.0128041		732	8.92E-01	0.887
	731	0.0938145	1.01465	0.996534	0.972776	0.905988	0.900781	0.942548	0.575605	0.92332	0.508217			728	9.75E-01	0.00690306		733	9.64E-01	0.888
	732	0.0158	0.990141	1.00095	0.991817	0.972692	0.99306597	0.748534	0.455666	0.831607	0.394633			730	7.84E-01	0.00448808		734	7.82E-01	0.741
	733	0.0136339	1.03204	1.02168	1.02394	1.01556	1.01119	0.745741	0.426204	0.669928	0.357694			731	8.79E-01	0.00549669		735	9.84E-01	0.953
	735	0.0137887	1.01808	1.01411	1.01053	0.995923	1.02287	0.769404	0.40402	0.593125	0.243601			732	7.25E-01	0.00498763		738	8.96E-01	0.871
	736	0.0149042	0.998025	1.03875	1.01907	1.0415	1.05406	0.869761	0.51106	0.74481498	0.339011			733	6.80E-01	0.00554076		740	1.10E+00	1.08
	741	0.0338576	1.00013	0.989248	0.986895	0.956781	0.948607	0.7560675	0.537	0.874639	0.387376			734	8.41E-01	0.00509039		745	1.07E+00	1.01
	743	0.124367	1.037	1.0086871	0.997065	0.998527	1.0004583	1.0024	0.503087	0.760348	0.333748			735	3.70E-01	0.00562256		747	9.03E-01	0.86
	744	0.00408936	1.02702	1.02568	1.02697	1.04472879	1.05169	0.616196	0.0693328	0.0251036	0.018108			736	6.01E-01	0.0077394		748	8.16E-01	0.704
	745	0.011156	1.00134581	1.00057	0.978588	1.01658	1.05027	0.692845	0.0281364	0.0263138	0.0255036			741	8.07E-01	0.00646144		749	8.48E-01	0.701
	747	0.00765655	1.06873	1.02794	1.08512	1.11612	1.19299	0.772943	0.0594951	0.0747866	0.0377754			743	7.82E-01	0.00730646		750	4.89E-01	0.313
	748	0.00334521	1.06188	1.05501	1.06182	1.0533	1.07588	0.648307	0.0351132	0.0543224	0.0408345			744	5.26E-01	0.00719088
	749	0.00279124	1.05698	1.04576	1.03583	1.01513	1.02025	0.757815	0.380675	0.521342	0.150276			745	8.16E-01	0.00394684
	750	0.00332387	1.02998	1.04016	1.05963	1.11664	1.1569	0.795661	0.03517068	0.0960012	0.0303637			746	6.40E-01	0.00250004
														749	2.46E-02	0.00536804
														750	7.92E-02	0.00192515
	panel d)
			U		N		Ub
		[Ni] (mM)	LW	±	LW	±	LW	±
		0	9.198	0.08	12.688	1.359
		0.1	8.896	0.09	12.379	0.946
		1	13.685	0.165	13.931	0.92
		1.75	30.43	2.547	13.724	0.503	106.721	20.073
		2.5	29.433	5.428	15.099	0.365	141.049	24.685
		3.5	33.223	4.342	16.943	0.318	111.731	15.875
		5	29.163	4.931	19.697	0.569	95.852	23.299
		10	42.2	5.794	26.741	0.719	55.785	6.781
			I1		I2		N
	panel i)	[Ni] (mM)	∆∆G	±	∆∆G	±	∆∆G	±
		0	0		0		0
		1.75	-0.073	0.101	-0.007	0.146	0.071	0.094
		3.5	-0.213	0.169	-0.087	0.193	0.1	0.179
	panel j)
			I1		I2
		[Ni] (mM)	∆∆G	±	∆∆G	±
	655	2.5	0.2136	0.0919	-0.1177	0.107
	715	1.75	-0.124	0.053	-0.066	0.124
		3.5	-0.368	0.079	-0.032	0.197
	727	1.75	-0.106	0.053	0.067	0.095
		3.5	-0.132	0.06	0.141	0.141
	panel k)		I1		I2		N
		[Ni] (mM)	LW	±	LW	±	LW	±
	655	0	222.224	11.795	186.797	11.513	30.923	0.953
		0.5	264.303	17.229	231.629	24.641	44.731	2.601
		1	329.748	30.484	312.769	66.137	56.19	5.374
		1.75	372.452	29.283	278.353	61.171	62.854	7.989
		2.5	434.4	27.634	192.999	38.057	55.438	11.484
		10	794.485	30.271	530.916	13963.3	128.194	75.32
	718/671F
		0	282.19	19.358	158.93	7.362	25.85	0.506
		1.75	368.455	20.039	180.887	13.057	29.151	0.739
		3.5	395.598	25.306	204.009	22.876	37.31	1.98
	718/706H	0	141.877	12.446	272.541	9.051	33.13	0.478
		1.75	185.036	19.392	272.773	12.356	34.88	0.62
		3.5	447.952	35.573	314.599	25.278	50.628	1.457
	715	0	291.729	12.901	399.992	52.099	73.679	2.515
		1.75	320.372	14.137	309.24	32.811	77.261	3.376
		3.5	430.591	19.614	511.062	116.936	174.325	15.081
	727	0	223.737	11.559	231.448	21.491	45.259	0.899
		1.75	226.068	13.038	194.527	24.38	46.304	1.315
		3.5	274.928	16.319	384.502	76.247	54.743	3.744

## Sheet: ED6
	panel d)
	isolated			RNC
	Pair	Avg. Q	±	Pair	Avg. Q	±
	AB	0.75	0.06	AB	0.73	0.17
	BE	0.26	0.12	BE	0.28	0.16
	DE	0.97	0	DE	0.96	0.05
	CF	0.8	0.12	CF	0.89	0.03
	FG	0.95	0.01	FG	0.95	0.03

## Sheet: ED7
	panel a)							panel d)				panel g)																						panel h)						panel j)									panel k)
		N		I1		I2		N sidechain contact		N hbond contact		N state DSSP populations (C=coil, E=strand, H=helix)							I2 state DSSP populations (C=coil, E=strand, H=helix)							I1 state DSSP populations (C=coil, E=strand, H=helix)								N		I2		I1		N			I2			I1			State
	Residue	RMSF (Å)	±	RMSF (nm)	±	RMSF (nm)	±	%	err	%	err	Residue	C	C ±	E	E ±	H	H ±	Residue	C	C ±	E	E ±	H	H ±	Residue	C	C ±	E	E ±	H	H ±	Residue	mean	err	mean	err	mean	err	Pair	d (nm)	±	Pair	d (nm)	±	Pair	d (nm)	±	I1
	646	2.54188	0.25634	2.54024	0.207693	0.206707	0.0114006	16.18	0.51	0	0	637	1	0	0	0	0	0	637	1	0	0	0	0	0	637	1	0	0	0	0	0	637	0.20744	0.0620551	0.491787	0.0574796	0.36648	0.0713575	655OH-675CG	0.380247	0.000331704	655OH-675CG	0.379515	0.000424104	655OH-675CG	1.68412	0.337556	I2
	647	1.43413	0.075664	2.42483	0.206904	0.150787	0.0092823	I1 sidechain contact		I1 hbond contact		638	0.99329	0.0024462	0.0056	0.00279009	0.00111	0.000949776	638	0.985176	0.00617202	0.0131574	0.00597833	0.00166633	0.00137256	638	0.994254	0.00257137	0.00350597	0.00138072	0.00223955	0.00152462	638	0.196435	0.0611372	0.496613	0.0567669	0.358467	0.073651	673CB-716CA	0.514713	0.000451262	673CB-716CA	0.512779	0.0016194	673CB-716CA	2.83336	0.323896	N
	648	0.935875	0.0221546	2.33249	0.207949	0.108687	0.00598768	%	err	%	err	639	0.98778	0.00181271	0.00163	0.000823453	0.01059	0.00180241	639	0.962874	0.0175365	0.00457242	0.00395608	0.0325535	0.0139605	639	0.989949	0.00276215	0.00377258	0.00191757	0.00627874	0.00199772	639	0.171005	0.0556436	0.456413	0.0499185	0.33416	0.0774521	671CB-718CB	0.494391	0.000755467	671CB-718CB	0.490992	0.00156728	671CB-718CB	3.24013	0.37302
	649	0.584375	0.00716314	2.25097	0.209464	0.06548	0.0037146	34.31	4.08	18.61	7.51	640	0.98616	0.00204074	0.00031	0.000161478	0.01353	0.00205224	640	0.942292	0.0247601	0.00766513	0.00585909	0.0500433	0.0239352	640	0.98143	0.00551612	0.0046524	0.00345994	0.0139172	0.00464775	640	0.14657	0.0507693	0.378707	0.0506598	0.299027	0.0764893	692CB-732CB	0.503585	0.0001778	692CB-732CB	0.509432	0.00139174	692CB-732CB	0.502558	0.00201571
	650	0.512	0.00598957	2.20035	0.209734	0.0628333	0.00258193					641	0.97188	0.00426622	0.00317	0.000466557	0.02495	0.00387542	641	0.947797	0.0243017	0.00129307	0.00074027	0.0509098	0.024352	641	0.96894	0.00641812	0.00483903	0.00210153	0.0262214	0.00629913	641	0.11615	0.0399909	0.30312	0.0415498	0.271467	0.0721338	706CB-718CB	0.520769	0.00244123	706CB-718CB	0.577842	0.0178717	706CB-718CB	0.550898	0.00814895
	651	0.518375	0.00555916	2.14885	0.213317	0.0712733	0.0020685					642	0.97378	0.00665529	0.00331	0.00118291	0.02291	0.00634136	642	0.956822	0.0181947	0.00478571	0.00393264	0.0383923	0.0183555	642	0.951916	0.00924879	0.0106645	0.00684926	0.0374192	0.00675784	642	0.07437	0.0292344	0.265893	0.0367557	0.260173	0.0725416	710CB-716CA	0.65901	0.000404226	710CB-716CA	0.67937	0.0106411	710CB-716CA	0.748783	0.0185177
	652	0.655875	0.010148	2.1261	0.211968	0.0804133	0.00236263					643	0.95708	0.0177489	0.00585	0.0036907	0.03707	0.014269	643	0.96562	0.0109037	0.00887822	0.00588792	0.0255016	0.0101334	643	0.935266	0.0119775	0.0147704	0.00787554	0.0499633	0.00932051	643	0.04705	0.0209457	0.22748	0.0361689	0.224107	0.0619783	726CB-746CB	0.556874	0.000659004	726CB-746CB	2.67047	0.112373	726CB-746CB	0.659425	0.0392635
	653	0.501375	0.00793713	2.08075	0.211955	0.0612733	0.00289167					644	0.97263	0.0126619	0.00298	0.00149255	0.02439	0.0136028	644	0.979577	0.00991341	0.000853163	0.000469219	0.0195694	0.00997061	644	0.942318	0.0169794	0.0209158	0.0150791	0.036766	0.00955968	644	0.024845	0.011005	0.166173	0.0389745	0.18248	0.0586073	728CB-744CB	0.575877	0.00280587	728CB-744CB	2.02887	0.0993486	728CB-744CB	0.564533	0.0161228
	654	0.3425	0.00386491	2.05951	0.217472	0.0485333	0.00218119					645	0.9794	0.0137719	0.00063	0.000269583	0.01997	0.0135038	645	0.983283	0.00877917	0.00978471	0.00821386	0.00693195	0.00428558	645	0.952116	0.0190566	0.0229021	0.0179319	0.0249817	0.00954724	645	0.013965	0.00577635	0.14524	0.0426425	0.169307	0.0563221
	655	0.40625	0.00328705	2.08477	0.213738	0.0583467	0.00336312					646	0.99162	0.00416971	0.00838	0.00416971	0	0	646	0.999893	7.96872e-05	0.000106645	7.96872e-05	0	0	646	0.992895	0.00402193	0.00710525	0.00402193	0	0	646	0.008705	0.00430059	0.121907	0.0476877	0.15384	0.053162
	656	0.44325	0.00218482	2.13521	0.217054	0.0603	0.0039405					647	0.99855	0.00116519	0.00145	0.00116519	0	0	647	1	0	0	0	0	0	647	0.996827	0.00163243	0.0031727	0.00163243	0	0	647	0.00046	0.000373765	0.116933	0.0495452	0.113653	0.0441396
	657	0.485125	0.00169961	2.20188	0.215738	0.0679067	0.00584004					648	0.99991	7.79423e-05	9e-05	7.79423e-05	0	0	648	0.999987	1.28786e-05	1.33307e-05	1.28786e-05	0	0	648	0.998707	0.000737384	0.00129307	0.000737384	0	0	648	0	0	0.114427	0.0511301	0.0842667	0.0350212
	658	0.469	0.00241091	2.29558	0.220933	0.0696533	0.00557168					649	0.22892	0.140702	0.77108	0.140702	0	0	649	0.176271	0.071384	0.823729	0.071384	0	0	649	0.961408	0.0147207	0.00474572	0.00279146	0.0338466	0.0151765	649	0	0	0.0485867	0.0355081	0.0672667	0.0321431
	659	0.5435	0.00259808	2.37564	0.226056	0.10104	0.0121377					650	0.94149	0.00769956	0.05851	0.00769956	0	0	650	0.915324	0.020821	0.0846764	0.020821	0	0	650	0.926641	0.027034	0.0289675	0.020119	0.0443911	0.020729	650	0.0006	0.000368511	0.06416	0.0368592	0.0407067	0.0221088
	660	0.52625	0.00226212	2.38789	0.233872	0.0919867	0.0155842					651	0.91963	0.00844586	0.05851	0.00769956	0.02186	0.000903604	651	0.905859	0.024478	0.0846231	0.0207706	0.0095181	0.00387713	651	0.786323	0.0515285	0.130121	0.0476792	0.0835566	0.033509	651	0.00017	0.00015902	0.0752533	0.0404996	0.0218267	0.00894312
	661	0.4785	0.00329298	2.34677	0.232334	0.103193	0.019646					652	0.91963	0.00844586	0.05851	0.00769956	0.02186	0.000903604	652	0.905859	0.024478	0.0846231	0.0207706	0.0095181	0.00387713	652	0.731774	0.0663484	0.181137	0.067493	0.0870892	0.0311729	652	0.00823	0.00634329	0.04692	0.0243501	0.02732	0.0114974
	662	0.620375	0.00714129	2.39159	0.24334	0.1599	0.0207946					653	0.91963	0.00844586	0.05851	0.00769956	0.02186	0.000903604	653	0.905859	0.024478	0.0846231	0.0207706	0.0095181	0.00387713	653	0.598947	0.0751815	0.331227	0.0809785	0.069826	0.0220422	653	0.005085	0.00362506	0.0241867	0.0194421	0.0258933	0.011775
	663	0.798125	0.0119091	2.4296	0.264501	0.142307	0.0198963					654	0.94149	0.00769956	0.05851	0.00769956	0	0	654	0.915364	0.0207691	0.0846364	0.0207691	0	0	654	0.383963	0.0698909	0.585496	0.0785522	0.0305406	0.0175475	654	0	0	0.00177333	0.0017132	0.02504	0.0114828
	664	0.490875	0.00189932	2.45776	0.28455	0.149613	0.0217746					655	0.00021	7.26292e-05	0.99979	7.26292e-05	0	0	655	0.000573219	0.000196705	0.999427	0.000196705	0	0	655	0.289369	0.0831718	0.691008	0.0898474	0.0196227	0.0130853	655	0.00036	0.000290431	0	0	0.0174	0.0111722
	665	0.488	0.00279508	2.51504	0.30605	0.169493	0.0202697					656	0	0	1	0	0	0	656	1.33307e-05	1.28786e-05	0.999987	1.28786e-05	0	0	656	0.253589	0.0850031	0.726255	0.0922003	0.020156	0.0101861	656	0.00034	0.00030749	0	0	0.0164933	0.0129239
	666	0.55275	0.00312625	2.55255	0.329097	0.19414	0.0184004					657	0.00018	1e-05	0.99982	1e-05	0	0	657	0.00105312	0.000620833	0.998947	0.000620833	0	0	657	0.427581	0.0911446	0.54913	0.0987695	0.0232887	0.013836	657	0.009135	0.00373844	0.000493333	0.000384068	0.0177467	0.0138091
	667	0.7575	0.0662215	2.47632	0.333257	0.180807	0.0158351					658	0.98976	0.000328938	0.01024	0.000328938	0	0	658	0.960181	0.0237113	0.0398187	0.0237113	0	0	658	0.883063	0.0149583	0.0827301	0.0163339	0.0342065	0.0158789	658	0.04557	0.0162488	0.00136	0.000724234	0.02088	0.0150077
	668	0.6105	0.00609559	2.30122	0.326842	0.124873	0.00709717					659	0.00127	0.000218346	0	0	0.99873	0.000218346	659	0.0858762	0.0533402	0.00219956	0.00211122	0.911924	0.0554452	659	0.638272	0.0638771	0.0290209	0.00669393	0.332707	0.0616741	659	0.077465	0.0230218	0.000626667	0.00037327	0.0234933	0.0157809
	669	0.58875	0.00544504	2.16091	0.314353	0.0807	0.00340216					660	0.00127	0.000218346	0	0	0.99873	0.000218346	660	0.0843031	0.0529859	0.00191962	0.00182711	0.913777	0.0548069	660	0.53496	0.059147	0.128361	0.0561439	0.336679	0.0620597	660	0.003555	0.00187778	0	0	0.0276533	0.0181465
	670	0.54275	0.0125209	2.03419	0.304424	0.0728733	0.00391967					661	0.00127	0.000218346	0	0	0.99873	0.000218346	661	0.0740252	0.043065	0.000293275	0.00028333	0.925682	0.043347	661	0.539452	0.0587073	0.111951	0.0550705	0.348597	0.063091	661	0.00335	0.0022989	0.00012	0.000115931	0.0265467	0.0183088
	671	0.433875	0.00250273	1.90711	0.29157	0.05776	0.00296456					662	0.86435	0.0144954	0	0	0.13565	0.0144954	662	0.791028	0.0309255	0.000119976	0.000115908	0.208852	0.0308993	662	0.810185	0.0478915	0.0926481	0.0466254	0.0971672	0.0286647	662	0.085305	0.0442075	0.00981333	0.00631348	0.0248533	0.0181041
	672	0.376125	0.00197197	1.76735	0.268749	0.04922	0.00307311					663	0.93174	0.00632292	0.06826	0.00632292	0	0	663	0.983523	0.0134675	0.0013464	0.000786954	0.0151303	0.01353	663	0.839952	0.048721	0.0992868	0.0434665	0.0607612	0.0318073	663	0.12937	0.05989	0.01104	0.00964576	0.0279467	0.0181674
	673	0.362375	0.00262165	1.6216	0.251443	0.0454667	0.00269301					664	0.14483	0.0102833	0.85517	0.0102833	0	0	664	0.978431	0.0100004	0.0111444	0.00375118	0.0104246	0.0100711	664	0.779524	0.0624226	0.152556	0.0535006	0.0679197	0.0459714	664	0.02165	0.0157293	0.00761333	0.00672094	0.02356	0.0177934
	674	0.3505	0.00319179	1.51683	0.234426	0.0422067	0.00217263					665	5e-05	2.59808e-05	0.99995	2.59808e-05	0	0	665	0.612504	0.0546452	0.381364	0.0569117	0.00613211	0.00551363	665	0.785416	0.0534654	0.132507	0.0417957	0.0820769	0.0442259	665	0.079265	0.0556824	0.00944	0.00814042	0.0269467	0.0171319
	675	0.376125	0.00396641	1.43993	0.211928	0.0448467	0.00284369					666	1	0	0	0	0	0	666	0.856789	0.0548784	0.141812	0.055089	0.00139972	0.00095814	666	0.934213	0.0373025	0.000573219	0.000540136	0.0652136	0.0373649	666	0.06628	0.0277048	0.00764	0.00557631	0.0282533	0.0122344
	676	0.366625	0.00413044	1.37652	0.193248	0.0415067	0.00275824					667	1	0	0	0	0	0	667	0.995228	0.00209388	0.00395921	0.00212022	0.000813171	0.000419214	667	0.960261	0.0160238	0.00637206	0.00479833	0.0333667	0.0160345	667	0.138005	0.0339484	0.0018	0.00107497	0.0181733	0.00930219
	677	0.385625	0.00355729	1.36403	0.1775	0.0436467	0.00240274					668	0.6153	0.024388	0.3847	0.024388	0	0	668	0.693608	0.0585846	0.306392	0.0585846	0	0	668	0.852963	0.0470338	0.147037	0.0470338	0	0	668	0.14308	0.044688	0.00448	0.00244206	0.0116667	0.0078083
	678	0.639375	0.0329791	1.34897	0.1616	0.05992	0.00470763					669	0.98721	0.00116046	0.01279	0.00116046	0	0	669	0.861414	0.0274579	0.138586	0.0274579	0	0	669	0.896167	0.0451238	0.101073	0.0454551	0.00275945	0.00266588	669	0.09178	0.035023	0.000413333	0.000229757	0.00872	0.00672756
	679	1.141	0.0631085	1.35908	0.146129	0.09714	0.0095889					670	0.00122	0.000175784	0.99878	0.000175784	0	0	670	0.0129307	0.00318062	0.987069	0.00318062	0	0	670	0.788296	0.0959992	0.207145	0.0966024	0.00455909	0.00306589	670	0.022905	0.0186624	8e-05	7.72873e-05	0.00186667	0.00120807
	680	1.3055	0.0471822	1.33067	0.139989	0.116713	0.0115526					671	0.00088	5.83095e-05	0.99912	5.83095e-05	0	0	671	0.00730521	0.00222609	0.992695	0.00222609	0	0	671	0.760501	0.0978067	0.233607	0.0986585	0.00589215	0.00386515	671	0.024755	0.018343	0.000133333	0.000128812	0.000426667	0.000259138
	681	1.0585	0.0302583	1.24385	0.133642	0.112987	0.0214088					672	0.00014	2.23607e-05	0.99986	2.23607e-05	0	0	672	0.00142638	0.000338749	0.998574	0.000338749	0	0	672	0.712924	0.091196	0.28341	0.0918667	0.00366593	0.00337851	672	0.00674	0.00324462	0	0	0.00024	0.000205004
	682	0.691375	0.0128743	1.14081	0.123791	0.0924667	0.0144857					673	0	0	1	0	0	0	673	0	0	1	0	0	0	673	0.252016	0.0745803	0.746171	0.0756988	0.00181297	0.00168373	673	0.005465	0.00276181	0.000146667	0.000141693	0.00162667	0.00107478
	683	0.54625	0.0121703	1.01028	0.112565	0.0738067	0.0107905					674	0	0	1	0	0	0	674	0	0	1	0	0	0	674	0.244671	0.0766868	0.754809	0.0769894	0.000519896	0.000405129	674	0	0	0	0	0.00152	0.00110864
	684	0.472875	0.0118604	0.851773	0.0984694	0.0606333	0.00575327					675	0	0	1	0	0	0	675	2.66613e-05	1.75506e-05	0.999973	1.75506e-05	0	0	675	0.381844	0.10684	0.617796	0.106957	0.000359928	0.000258629	675	0.000175	0.000129216	0.00114667	0.00110779	0.0110933	0.00609953
	685	0.65925	0.0157349	0.752687	0.0870003	0.0862733	0.0084814					676	0.94149	0.00769956	0.05851	0.00769956	0	0	676	0.91527	0.0207599	0.0847297	0.0207599	0	0	676	0.478691	0.0957172	0.521122	0.0957613	0.000186629	0.000166997	676	0	0	0.00302667	0.00291026	0.01452	0.00743273
	686	0.57475	0.0191121	0.661013	0.0773464	0.0750733	0.0083576					677	0.0049	0.00313619	0.9951	0.00313619	0	0	677	0.0481104	0.0443176	0.95189	0.0443176	0	0	677	0.521789	0.101601	0.477784	0.101702	0.000426581	0.000232326	677	0.000745	0.000645094	0.03028	0.0205397	0.0183067	0.00600923
	687	0.534625	0.0129638	0.545673	0.0665293	0.07822	0.0149328					678	0.22884	0.140691	0.77116	0.140691	0	0	678	0.172872	0.0692464	0.827128	0.0692464	0	0	678	0.871532	0.0498375	0.124268	0.0500305	0.00419916	0.00236806	678	2.5e-05	1.57123e-05	0.05968	0.028857	0.109653	0.0506351
	688	0.559	0.006408	0.449647	0.052178	0.0799667	0.0124681					679	1	0	0	0	0	0	679	1	0	0	0	0	0	679	0.970992	0.00978751	0.0130641	0.00493385	0.0159435	0.00696569	679	0.00692	0.00355915	0.118027	0.0373517	0.16232	0.0694911
	689	0.517875	0.0117493	0.321813	0.0349214	0.0689533	0.00915189					680	1	0	0	0	0	0	680	0.999907	9.01505e-05	9.33147e-05	9.01505e-05	0	0	680	0.958808	0.0226556	0.0243018	0.0221456	0.01689	0.00782981	680	0.029315	0.0120956	0.19028	0.0498248	0.18576	0.0759294
	690	0.680625	0.0118664	0.222113	0.0231134	0.0820067	0.00688835					681	1	0	0	0	0	0	681	1	0	0	0	0	0	681	0.973099	0.00882814	0.0129841	0.00475964	0.0139172	0.00792445	681	0.03938	0.0148374	0.107493	0.0322183	0.177853	0.0733582
	691	0.48225	0.00191825	0.15294	0.0130495	0.06058	0.0038988					682	0.99969	6.53835e-05	0.00031	6.53835e-05	0	0	682	0.996254	0.00313009	0.00374592	0.00313009	0	0	682	0.93308	0.0280694	0.0307538	0.0151854	0.0361661	0.0258661	682	0.040705	0.0185085	0.102213	0.0420565	0.135413	0.062213
	692	0.541375	0.00547705	0.12424	0.00873832	0.0688533	0.00277404					683	0.00502	0.00318284	0.99498	0.00318284	0	0	683	0.0507232	0.046649	0.949277	0.046649	0	0	683	0.664907	0.099613	0.301233	0.102797	0.0338599	0.0258669	683	0.031975	0.0165952	0.0616667	0.0308579	0.0884267	0.0542165
	693	0.466	0.00338655	0.0951267	0.00605124	0.06012	0.00251416					684	0.99813	0.00161947	0.00187	0.00161947	0	0	684	0.999733	0.000184394	0.000266613	0.000184394	0	0	684	0.786589	0.0704381	0.176498	0.071294	0.0369126	0.0262149	684	0.017905	0.0129915	0.06252	0.0395957	0.0924133	0.0545885
	694	0.481125	0.00576205	0.08722	0.00539821	0.0677667	0.0035573					685	1	0	0	0	0	0	685	1	0	0	0	0	0	685	0.796481	0.0645477	0.156395	0.0658919	0.0471239	0.0256151	685	0.06155	0.0260875	0.0348533	0.0161898	0.0308933	0.0174718
	695	0.462	0.00642262	0.08178	0.00538508	0.0627133	0.0029962					686	1	0	0	0	0	0	686	0.999973	1.75506e-05	2.66613e-05	1.75506e-05	0	0	686	0.964847	0.0123564	0.00405252	0.00161025	0.0311004	0.0128066	686	0.048295	0.0229229	0.0323867	0.0147035	0.0266	0.0151951
	696	0.574125	0.00508195	0.0989267	0.00799762	0.08098	0.00486431					687	1	0	0	0	0	0	687	0.988469	0.011085	0.011531	0.011085	0	0	687	0.974685	0.00843733	0.00673199	0.00342552	0.018583	0.0068936	687	0.027495	0.0197736	0.0118133	0.00775921	0.0364533	0.0215432
	697	0.67425	0.0052224	0.124047	0.00964618	0.1022	0.00679665					688	1	0	0	0	0	0	688	0.99988	0.000115908	0.000119976	0.000115908	0	0	688	0.991908	0.00237726	0.00639872	0.00246138	0.00169299	0.000748625	688	0.02745	0.0195265	0.0234	0.0106433	0.0277467	0.0173844
	698	0.74875	0.0259692	0.163747	0.01357	0.131813	0.00917557					689	1	0	0	0	0	0	689	1	0	0	0	0	0	689	0.998854	0.000666658	0.00114644	0.000666658	0	0	689	0.01509	0.0138338	0.0369467	0.0236955	0.00810667	0.00468438
	699	1.125	0.0364627	0.189113	0.0169248	0.159467	0.0102327					690	1	0	0	0	0	0	690	1	0	0	0	0	0	690	0.94933	0.0487451	0.0506699	0.0487451	0	0	690	0.000765	0.000584784	0.0772267	0.0499679	0.00676	0.00372953
	700	1.13213	0.0202264	0.188033	0.0175966	0.180993	0.0139917					691	0.40112	0.0418298	0.59888	0.0418298	0	0	691	0.382377	0.0287834	0.617623	0.0287834	0	0	691	0.601853	0.0723515	0.398147	0.0723515	0	0	691	0	0	0.0168533	0.0162819	0.00186667	0.00154018
	701	0.80875	0.0823168	0.1417	0.0111503	0.1213	0.0104687					692	0.00013	4.33013e-05	0.99987	4.33013e-05	0	0	692	0.000239952	0.000106978	0.99976	0.000106978	0	0	692	0.0660801	0.0586017	0.93392	0.0586017	0	0	692	4.5e-05	3.70388e-05	0.01468	0.0140995	2.66667e-05	1.75541e-05
	702	0.98475	0.0484683	0.1398	0.0114328	0.121107	0.0105036					693	0.00095	3.84057e-05	0.99905	3.84057e-05	0	0	693	0.0235953	0.0204785	0.976405	0.0204785	0	0	693	0.00941145	0.00258343	0.990589	0.00258343	0	0	693	0	0	2.66667e-05	2.57624e-05	0	0
	703	0.756	0.0552763	0.118393	0.00693339	0.0935	0.00830212					694	0.00225	0.00061439	0.99775	0.00061439	0	0	694	0.0288209	0.0247733	0.971179	0.0247733	0	0	694	0.0182097	0.00946129	0.98179	0.00946129	0	0	694	0.008315	0.0076875	0.00028	0.000244259	0	0
	704	1.04925	0.062257	0.143673	0.00942317	0.118773	0.00849706					695	0.00148	0.000539815	0.99852	0.000539815	0	0	695	0.0244085	0.0185655	0.975592	0.0185655	0	0	695	0.0112644	0.00717541	0.988736	0.00717541	0	0	695	0.01038	0.0097096	0.000133333	0.000128812	0	0
	705	0.637125	0.0153006	0.115187	0.00788168	0.07734	0.00279216					696	0.0001	1.73205e-05	0.9999	1.73205e-05	0	0	696	0.00638539	0.00180486	0.993615	0.00180486	0	0	696	0.036886	0.0199904	0.963114	0.0199904	0	0	696	0.02747	0.0245312	0.000866667	0.000429435	0.00104	0.000675199
	706	0.691375	0.0255	0.13334	0.0072675	0.0912667	0.00308534					697	0.65792	0.0577141	0.34208	0.0577141	0	0	697	0.713764	0.015763	0.286236	0.015763	0	0	697	0.63322	0.0737723	0.36678	0.0737723	0	0	697	0.033765	0.0301341	0.00282667	0.00196257	0.0150133	0.0126548
	707	0.58125	0.0123892	0.12944	0.00988075	0.0716333	0.00303647					698	0.49881	0.0844093	0	0	0.50119	0.0844093	698	0.46636	0.0309414	0	0	0.53364	0.0309414	698	0.630634	0.0722337	0.000239952	0.000231816	0.369126	0.0721487	698	0.053535	0.0343134	0.0113467	0.00561656	0.0787467	0.0403868
	708	0.55825	0.00739034	0.142473	0.00972658	0.0631133	0.00452876					699	0.49881	0.0844093	0	0	0.50119	0.0844093	699	0.46636	0.0309414	0	0	0.53364	0.0309414	699	0.630807	0.0721576	0	0	0.369193	0.0721576	699	0.0734	0.0369453	0.0154933	0.0049914	0.0642267	0.0257184
	709	0.468125	0.00497003	0.184007	0.0161959	0.05812	0.00638754					700	0.49867	0.0843807	0.00014	3.31662e-05	0.50119	0.0844093	700	0.466107	0.0309739	0.000253283	7.17053e-05	0.53364	0.0309414	700	0.453549	0.0695768	0.177218	0.0913707	0.369233	0.0721612	700	0.04881	0.0339058	0.01596	0.00534326	0.0155467	0.00656326
	710	0.51325	0.00597848	0.220833	0.0190265	0.07404	0.0109025					701	0.65797	0.057711	0.34203	0.057711	0	0	701	0.713897	0.0157676	0.286103	0.0157676	0	0	701	0.618836	0.0806658	0.38103	0.0806832	0.000133307	8.3605e-05	701	0.041195	0.0321062	0.00929333	0.004573	0.00605333	0.00322498
	711	0.56625	0.00713869	0.285913	0.0288633	0.07798	0.010477					702	0.05248	0.0131636	0.94752	0.0131636	0	0	702	0.136759	0.0393144	0.863241	0.0393144	0	0	702	0.318643	0.0912426	0.681317	0.091243	3.9992e-05	3.86359e-05	702	0.019835	0.0156565	0.00942667	0.00507161	0.0032	0.00263548
	712	0.511625	0.00882457	0.31508	0.027568	0.0709067	0.00905098					703	0.49499	0.0522292	0.50501	0.0522292	0	0	703	0.400986	0.0602254	0.599014	0.0602254	0	0	703	0.661988	0.0598537	0.338012	0.0598537	0	0	703	0.003615	0.00179336	0.00273333	0.00177064	0.00236	0.00137627
	713	0.4405	0.00849264	0.290267	0.0237176	0.0568133	0.00670017					704	0.94755	0.00621608	0.05245	0.00621608	0	0	704	0.656095	0.0911916	0.343905	0.0911916	0	0	704	0.850497	0.0531471	0.149503	0.0531471	0	0	704	0.030715	0.0201833	0.00370667	0.00243163	0.0106	0.00715219
	714	0.37825	0.00570019	0.215867	0.0174622	0.0454667	0.00388683					705	0.89014	0.0166566	0.10986	0.0166566	0	0	705	0.83086	0.0298032	0.16914	0.0298032	0	0	705	0.51719	0.0620091	0.48281	0.0620091	0	0	705	0.02472	0.0187876	0.000226667	0.000205581	0.0101467	0.00675613
	715	0.388875	0.00500449	0.16444	0.0132946	0.04484	0.00309311					706	0.02692	0.00781849	0.97308	0.00781849	0	0	706	0.188909	0.0566211	0.811091	0.0566211	0	0	706	0.0975672	0.0389161	0.902433	0.0389161	0	0	706	0.052085	0.0235259	0.000693333	0.000419467	0.0213067	0.0106808
	716	0.434	0.00445814	0.14996	0.0107467	0.0508	0.00260831					707	0.01991	0.00636353	0.98009	0.00636353	0	0	707	0.144065	0.0426509	0.855935	0.0426509	0	0	707	0.039952	0.0168947	0.960048	0.0168947	0	0	707	0.02931	0.0198304	0.000253333	0.000162718	0.01328	0.00689901
	717	0.40925	0.00250468	0.125433	0.0096754	0.0517733	0.00219037					708	0.00099	6.22495e-05	0.99901	6.22495e-05	0	0	708	0.00371926	0.00179195	0.996281	0.00179195	0	0	708	0.157982	0.0378325	0.842018	0.0378325	0	0	708	0.049315	0.0218768	0.00218667	0.00118126	0.05788	0.0310095
	718	0.451375	0.00347733	0.133467	0.00995543	0.0622867	0.00235872					709	0.0017	0.000323265	0.9983	0.000323265	0	0	709	0.038259	0.017546	0.961741	0.017546	0	0	709	0.207892	0.0402888	0.792095	0.0402887	1.33307e-05	1.28786e-05	709	0.033485	0.0199325	0.00672	0.00531854	0.0505733	0.0240656
	719	0.469375	0.00406562	0.13612	0.00944694	0.0672933	0.00248836					710	1	0	0	0	0	0	710	0.99984	0.000100113	0.000159968	0.000100113	0	0	710	0.713871	0.0665724	0.278091	0.064492	0.00803839	0.00445632	710	0.05491	0.0227594	0.0168667	0.0104655	0.0595867	0.0265829
	720	0.561625	0.0135173	0.19058	0.0137457	0.08598	0.00382922					711	1	0	0	0	0	0	711	1	0	0	0	0	0	711	0.633873	0.0909803	0.230581	0.0585917	0.135546	0.0358269	711	0.05133	0.0243333	0.0213333	0.0126126	0.107133	0.0366531
	721	0.520875	0.00289092	0.188087	0.0208401	0.100467	0.00754494					712	1	0	0	0	0	0	712	0.999973	1.75506e-05	2.66613e-05	1.75506e-05	0	0	712	0.864214	0.0357642	0.000253283	0.000132594	0.135533	0.0358279	712	0.0546	0.0268213	0.04872	0.0226889	0.0917867	0.0275111
	722	0.744125	0.0101619	0.214327	0.0190595	0.129493	0.00840954					713	1	0	0	0	0	0	713	0.999827	0.000167422	0.000173299	0.000167422	0	0	713	0.86528	0.0358702	0.00201293	0.000994983	0.132707	0.0359187	713	0.02749	0.0186681	0.0117067	0.00748469	0.03028	0.00958357
	723	0.5455	0.0107877	0.18846	0.0172217	0.139953	0.0121034					714	0.00025	6.68954e-05	0.99975	6.68954e-05	0	0	714	0.00579884	0.00418439	0.994201	0.00418439	0	0	714	0.713884	0.0644935	0.286116	0.0644935	0	0	714	0.000475	0.000139542	0.00114667	0.00101517	0.0110933	0.00254397
	724	0.541625	0.00706209	0.186973	0.0169018	0.15732	0.0109318					715	6e-05	5.19615e-05	0.99994	5.19615e-05	0	0	715	0.000613211	0.000332715	0.999387	0.000332715	0	0	715	0.296581	0.0548609	0.703419	0.0548609	0	0	715	4.5e-05	2.77826e-05	0.000253333	0.000231299	0.00144	0.000520581
	725	0.542125	0.00605557	0.166007	0.014644	0.14688	0.00953033					716	0	0	1	0	0	0	716	0	0	1	0	0	0	716	0.15073	0.0389482	0.84927	0.0389482	0	0	716	0.01114	0.0080938	0.000333333	0.000282003	0.0146667	0.00981235
	726	0.52725	0.00425276	0.13748	0.0124025	0.134187	0.0071722					717	1e-05	8.66025e-06	0.99999	8.66025e-06	0	0	717	0.000479904	0.00018739	0.99952	0.00018739	0	0	717	0.0303539	0.016489	0.969646	0.016489	0	0	717	0.003485	0.00268211	1.33333e-05	1.28812e-05	0.0159067	0.0124921
	727	0.465125	0.00281978	0.0906533	0.00752696	0.09026	0.00546884					718	2e-05	1e-05	0.99998	1e-05	0	0	718	0.00323935	0.00171849	0.996761	0.00171849	0	0	718	0.0628008	0.0309221	0.937199	0.0309221	0	0	718	0.049035	0.0255081	0.000173333	0.00010131	0.0452	0.0261684
	728	0.458125	0.00367184	0.0915467	0.00703968	0.08496	0.00460392					719	0.00096	5.09902e-05	0.99904	5.09902e-05	0	0	719	0.0101713	0.00285649	0.989829	0.00285649	0	0	719	0.486649	0.0708484	0.513351	0.0708484	0	0	719	0.025245	0.018053	2.66667e-05	2.57624e-05	0.0275067	0.0172623
	729	0.424875	0.00146242	0.0810133	0.0044693	0.07054	0.00322971					720	0.98016	0.00183418	0.01984	0.00183418	0	0	720	0.830007	0.0282557	0.169993	0.0282557	0	0	720	0.95101	0.00783374	0.0489902	0.00783374	0	0	720	0.03289	0.0135757	0.000133333	0.000128812	0.0450667	0.0221512
	730	0.4485	0.00196055	0.0747867	0.00354416	0.0736533	0.00325855					721	0.99997	1.65831e-05	3e-05	1.65831e-05	0	0	721	0.813717	0.0577264	0.186283	0.0577264	0	0	721	0.978738	0.0102528	0.0212624	0.0102528	0	0	721	0.004595	0.00254851	6.66667e-05	6.44061e-05	0.0227467	0.0116401
	731	0.440375	0.00432268	0.0911667	0.00637378	0.06492	0.00234167					722	1	0	0	0	0	0	722	0.996054	0.00212175	0.00394588	0.00212175	0	0	722	0.997187	0.00260787	0.00281277	0.00260787	0	0	722	0.04641	0.0161511	0.00096	0.000886481	0.0550267	0.017448
	732	0.462125	0.0054067	0.107547	0.00896805	0.0700467	0.00287329					723	1	0	0	0	0	0	723	0.995814	0.00210747	0.00418583	0.00210747	0	0	723	0.995987	0.00259311	0.00401253	0.00259311	0	0	723	0.02279	0.0113529	0.00096	0.000900212	0.04856	0.0220744
	733	0.59525	0.00491411	0.148587	0.0126471	0.0745067	0.00310979					724	1	0	0	0	0	0	724	0.983137	0.012179	0.0168633	0.012179	0	0	724	0.993588	0.00472795	0.00641205	0.00472795	0	0	724	0.02088	0.00754848	0.00134667	0.000811576	0.132227	0.0594427
	734	0.97775	0.0193041	0.200293	0.0141391	0.114727	0.00389527					725	0.01909	0.0100524	0.98091	0.0100524	0	0	725	0.854482	0.0627671	0.145518	0.0627671	0	0	725	0.608038	0.0759199	0.391962	0.0759199	0	0	725	0.0394	0.0169913	0.00868	0.00467218	0.127733	0.0596857
	735	1.02425	0.0161185	0.21856	0.0168458	0.12392	0.00444344					726	0.00016	5.09902e-05	0.99984	5.09902e-05	0	0	726	0.996987	0.00139131	0.00301273	0.00139131	0	0	726	0.453363	0.0904216	0.546637	0.0904216	0	0	726	0.039525	0.0174769	0.0235867	0.013075	0.10444	0.0567262
	736	0.7115	0.00822154	0.1966	0.0150041	0.104113	0.00426409					727	0.00153	0.000302448	0.99847	0.000302448	0	0	727	0.999747	0.000190835	0.000253283	0.000190835	0	0	727	0.213971	0.0717543	0.786029	0.0717543	0	0	727	0.01522	0.012386	0.00345333	0.001955	0.00809333	0.00609366
	737	0.54	0.00807001	0.16318	0.0133493	0.09668	0.00400583					728	0	0	1	0	0	0	728	0.0251416	0.00845392	0.974858	0.00845392	0	0	728	0.00553223	0.00473401	0.994468	0.00473401	0	0	728	0.01638	0.0133511	0.00126667	0.000583222	0.00164	0.000983816
	738	0.417	0.00661674	0.149927	0.0106001	0.0843867	0.00380372					729	0	0	1	0	0	0	729	0.0326868	0.0244117	0.967313	0.0244117	0	0	729	0.0110645	0.00947128	0.988936	0.00947128	0	0	729	0.00796	0.0074459	8e-05	7.72873e-05	0	0
	739	0.493375	0.00506192	0.18282	0.00943113	0.155407	0.00979721					730	0.00239	0.00061276	0.99761	0.00061276	0	0	730	0.0293941	0.0247451	0.970606	0.0247451	0	0	730	0.0193295	0.00961354	0.980671	0.00961354	0	0	730	0.00797	0.00745525	0.000453333	0.000371647	0	0
	740	0.61325	0.00305036	0.171287	0.00838449	0.326793	0.0264611					731	0.00096	4.47214e-05	0.99904	4.47214e-05	0	0	731	0.0236086	0.0204774	0.976391	0.0204774	0	0	731	0.0101313	0.00303937	0.989869	0.00303937	0	0	731	0	0	4e-05	3.86437e-05	0	0
	741	0.538875	0.00294977	0.129267	0.00773825	0.50078	0.0404745					732	0	0	1	0	0	0	732	0	0	1	0	0	0	732	0.0646004	0.0587973	0.9354	0.0587973	0	0	732	0	0	0.0246533	0.0225891	0.00156	0.00145232
	742	0.523625	0.00175835	0.113227	0.00841316	0.67586	0.0451784					733	0.00565	0.000301786	0.99435	0.000301786	0	0	733	0.00303939	0.000434506	0.996961	0.000434506	0	0	733	0.153089	0.064452	0.846897	0.06445	1.33307e-05	1.28786e-05	733	0	0	0.105627	0.0606377	0.00488	0.00386012
	743	0.588625	0.00536463	0.11604	0.00607638	0.86908	0.0592493					734	1	0	0	0	0	0	734	1	0	0	0	0	0	734	0.996534	0.00332095	0.00345264	0.0033218	1.33307e-05	1.28786e-05	734	0.00016	0.000109772	0.145827	0.0645163	0.0215067	0.0181076
	744	0.61225	0.00259657	0.130207	0.00913513	1.04139	0.0681736					735	1	0	0	0	0	0	735	1	0	0	0	0	0	735	0.999933	4.07259e-05	5.33227e-05	3.98436e-05	1.33307e-05	1.28786e-05	735	0.000335	0.000292227	0.131573	0.0601126	0.03808	0.0346423
	745	0.511875	0.00362473	0.139647	0.0122908	1.18701	0.0746493					736	0.01148	0.000865217	0.98852	0.000865217	0	0	736	0.00650537	0.000736178	0.993495	0.000736178	0	0	736	0.225222	0.0763061	0.774778	0.0763061	0	0	736	0.00114	0.000813265	0.109027	0.0530585	0.0618133	0.0539833
	746	0.558625	0.00312219	0.170893	0.018696	1.35536	0.0813891					737	0.00016	3.16228e-05	0.99984	3.16228e-05	0	0	737	0.00294608	0.00226429	0.997054	0.00226429	0	0	737	0.320669	0.0963045	0.679331	0.0963045	0	0	737	0.00022	0.000134907	0.0119067	0.00674766	0.05852	0.0519604
	747	0.444125	0.0011516	0.20568	0.0253507	1.48826	0.0862116					738	1	0	0	0	0	0	738	0.94805	0.0155266	0.0516963	0.0155739	0.000253283	0.000231253	738	0.990735	0.00604195	0.00913151	0.00603441	0.000133307	6.96944e-05	738	0	0	0.000586667	0.000311251	0.0530933	0.0441131
	748	0.54325	0.00333424	0.313067	0.0311103	1.6676	0.0933011					739	0.98428	0.00120988	0.01572	0.00120988	0	0	739	0.636566	0.0657304	0.363181	0.0658232	0.000253283	0.000231253	739	0.99896	0.000661233	0.000906485	0.000661412	0.000133307	6.96944e-05	739	0.004605	0.00203215	0.00338667	0.00184631	0.07884	0.0429239
	749	0.767875	0.00885727	0.391847	0.0377667	1.83322	0.0950319					740	1	0	0	0	0	0	740	0.590282	0.087791	0.409465	0.0878694	0.000253283	0.000231253	740	0.999773	0.000126278	9.33147e-05	6.21463e-05	0.000133307	6.96944e-05	740	0.032725	0.0165631	0.013	0.00693933	0.0559467	0.0220741
	750	0.97325	0.0346644	0.532927	0.0415395	2.00671	0.105751					741	1	0	0	0	0	0	741	0.996041	0.00099779	0.00395921	0.00099779	0	0	741	0.998027	0.00159354	0.00197294	0.00159354	0	0	741	0.01368	0.00986835	0.01264	0.00541025	0.01168	0.00694934
												742	1	0	0	0	0	0	742	0.995987	0.0027372	0	0	0.00401253	0.0027372	742	0.999907	6.21463e-05	9.33147e-05	6.21463e-05	0	0	742	0.014385	0.0116552	0.0945333	0.0583788	0.00656	0.00585776
												743	0.00044	7.07107e-05	0.99956	7.07107e-05	0	0	743	0.973099	0.0132316	0.000319936	0.000189277	0.0265814	0.0132495	743	0.081837	0.0395228	0.918163	0.0395228	0	0	743	0.0123	0.00755506	0.107613	0.0632893	0.0156267	0.00857479
												744	0.00181	0.000225555	0.99819	0.000225555	0	0	744	0.957222	0.0165683	0.00489235	0.00323141	0.0378858	0.0163259	744	0.0707725	0.0476499	0.929227	0.0476499	0	0	744	0.019895	0.0094527	0.13408	0.0650745	0.01288	0.00497045
												745	0.00153	0.000302448	0.99847	0.000302448	0	0	745	0.924668	0.0368888	5.33227e-05	5.15146e-05	0.0752783	0.0368855	745	0.209371	0.0692632	0.786149	0.0716944	0.0044791	0.00432723	745	0.01329	0.00880702	0.16024	0.0635171	0.0373333	0.0267011
												746	0.00013	3.57071e-05	0.99987	3.57071e-05	0	0	746	0.93164	0.0377297	0.000226621	0.000179709	0.068133	0.0377463	746	0.417956	0.0856971	0.577564	0.0869722	0.0044791	0.00432723	746	0.066755	0.0385336	0.196547	0.058676	0.107173	0.0555062
												747	0.00426	0.00257054	0.99574	0.00257054	0	0	747	0.949717	0.0368332	0.00359928	0.00176378	0.046684	0.0370114	747	0.48169	0.0706483	0.513831	0.072146	0.0044791	0.00432723	747	0.018415	0.0154231	0.199867	0.0596131	0.11844	0.05523
												748	0.00012	3.74166e-05	0.99988	3.74166e-05	0	0	748	0.948877	0.0314457	0.00475905	0.0025402	0.0463641	0.0315929	748	0.887316	0.053403	0.107538	0.053322	0.00514564	0.0031451	748	0.121935	0.0638549	0.211827	0.0454358	0.185027	0.0560371
												749	1	0	0	0	0	0	749	0.952569	0.0248938	0.0046524	0.00263896	0.0427781	0.0252371	749	0.922242	0.0444669	0.0701726	0.043152	0.00758515	0.00350003	749	0.147355	0.0630044	0.197773	0.0417134	0.225613	0.0460965
												750	0.98504	0.0106859	2e-05	1.73205e-05	0.01494	0.0106929	750	0.953916	0.0150344	0.0203426	0.0142096	0.0257415	0.00816944	750	0.985363	0.00521501	0.00395921	0.00189185	0.0106779	0.00389656	750	0.209885	0.0666999	0.273693	0.0480245	0.350827	0.0589334
												751	0.98401	0.0104064	0.00047	0.000290646	0.01552	0.0105384	751	0.95189	0.0124596	0.0128241	0.00517274	0.0352863	0.00951326	751	0.974965	0.00897211	0.011851	0.00780566	0.013184	0.00496826
												752	0.98358	0.0102959	8e-05	2e-05	0.01634	0.0103052	752	0.962261	0.0092586	0.0043458	0.00183939	0.0333933	0.00955282	752	0.987096	0.00417268	0.00157302	0.000757122	0.0113311	0.00424182
												753	0.97069	0.0076781	0.00628	0.0053235	0.02303	0.00535682	753	0.91599	0.0190591	0.0172765	0.0148515	0.0667333	0.0154993	753	0.970393	0.00870497	0.00118643	0.000649647	0.028421	0.00881093
												754	0.94765	0.0156276	0.00062	0.00031	0.05173	0.0155406	754	0.899193	0.0239299	0.0112378	0.00481598	0.0895688	0.0243273	754	0.963874	0.0129024	0.000919816	0.000359582	0.0352063	0.0128314
												755	0.92303	0.0352527	9e-05	3.84057e-05	0.07688	0.0352263	755	0.895661	0.0274775	0.0079984	0.00381616	0.0963407	0.0277523	755	0.958288	0.0139583	0.000466573	0.000143163	0.0412451	0.0138595
												756	0.92685	0.0358084	0.00628	0.0053235	0.06687	0.0370536	756	0.913404	0.0268518	0.00654536	0.00331966	0.0800507	0.0270087	756	0.962088	0.0221273	1.33307e-05	1.28786e-05	0.0378991	0.0221284
												757	0.96306	0.030638	0.00015	0.000129904	0.03679	0.0306785	757	0.944571	0.0237932	0.000959808	0.000418676	0.0544691	0.0237785	757	0.96866	0.0212538	5.33227e-05	3.98436e-05	0.0312871	0.0212488
												758	0.99624	0.00269967	0	0	0.00376	0.00269967	758	0.95021	0.0254646	0.00575885	0.00347975	0.0440312	0.024547	758	0.981004	0.0154977	0.000146637	8.10142e-05	0.0188496	0.0154808
												759	0.99989	9.52628e-05	0	0	0.00011	9.52628e-05	759	0.979431	0.0130603	0.000253283	0.000244694	0.0203159	0.0130843	759	0.998974	0.000549271	0	0	0.00102646	0.000549271
												760	0.99989	9.52628e-05	0	0	0.00011	9.52628e-05	760	0.987229	0.011004	3.9992e-05	3.86359e-05	0.0127308	0.011007	760	0.999573	0.00024353	1.33307e-05	1.28786e-05	0.000413251	0.000235064
												761	1	0	0	0	0	0	761	0.993521	0.00357614	0.00531894	0.00350426	0.00115977	0.00106599	761	0.999693	0.000186502	6.66533e-05	6.43932e-05	0.000239952	0.000181022
												762	1	0	0	0	0	0	762	0.998507	0.00110232	0.000373259	0.000360602	0.00111978	0.00106809	762	0.99996	3.86359e-05	0	0	3.9992e-05	3.86359e-05
												763	1	0	0	0	0	0	763	0.998907	0.00105605	0	0	0.00109311	0.00105605	763	0.999933	4.48777e-05	0	0	6.66533e-05	4.48777e-05
												764	1	0	0	0	0	0	764	1	0	0	0	0	0	764	0.999933	4.48777e-05	0	0	6.66533e-05	4.48777e-05
												765	1	0	0	0	0	0	765	1	0	0	0	0	0	765	0.999973	2.57573e-05	0	0	2.66613e-05	2.57573e-05
												766	1	0	0	0	0	0	766	1	0	0	0	0	0	766	1	0	0	0	0	0
												767	1	0	0	0	0	0	767	1	0	0	0	0	0	767	1	0	0	0	0	0
												768	1	0	0	0	0	0	768	1	0	0	0	0	0	768	1	0	0	0	0	0
												769	0.9996	0.00034641	0.0004	0.00034641	0	0	769	0.99968	0.000156373	0.000319936	0.000156373	0	0	769	0.999987	1.28786e-05	1.33307e-05	1.28786e-05	0	0
												770	1	0	0	0	0	0	770	0.929361	0.0244935	0	0	0.0706392	0.0244935	770	0.999973	2.57573e-05	0	0	2.66613e-05	2.57573e-05
												771	1	0	0	0	0	0	771	0.920509	0.0251593	0	0	0.0794908	0.0251593	771	0.999973	2.57573e-05	0	0	2.66613e-05	2.57573e-05
												772	0.9996	0.00034641	0.0004	0.00034641	0	0	772	0.920149	0.0251867	0.000359928	0.000157956	0.0794908	0.0251593	772	0.99996	2.79626e-05	1.33307e-05	1.28786e-05	2.66613e-05	2.57573e-05
												773	1	0	0	0	0	0	773	0.988656	0.010659	5.33227e-05	3.98436e-05	0.0112911	0.0106488	773	1	0	0	0	0	0
												774	1	0	0	0	0	0	774	0.999973	2.57573e-05	0	0	2.66613e-05	2.57573e-05	774	1	0	0	0	0	0
												775	1	0	0	0	0	0	775	0.989002	0.00569312	3.9992e-05	2.79626e-05	0.0109578	0.00569	775	1	0	0	0	0	0
												776	1	0	0	0	0	0	776	0.988536	0.00589579	5.33227e-05	3.98436e-05	0.0114111	0.00590253	776	1	0	0	0	0	0
												777	1	0	0	0	0	0	777	0.988082	0.00585736	0	0	0.0119176	0.00585736	777	1	0	0	0	0	0
												778	1	0	0	0	0	0	778	0.995881	0.00337847	0	0	0.00411918	0.00337847	778	1	0	0	0	0	0
												779	1	0	0	0	0	0	779	0.996481	0.00339996	0	0	0.0035193	0.00339996	779	0.994788	0.00503555	0	0	0.00521229	0.00503555
												780	0.99999	8.66025e-06	0	0	1e-05	8.66025e-06	780	0.996867	0.00302648	0	0	0.00313271	0.00302648	780	0.991162	0.00819662	0	0	0.00883823	0.00819662
												781	0.99999	8.66025e-06	0	0	1e-05	8.66025e-06	781	1	0	0	0	0	0	781	0.991162	0.00819662	0	0	0.00883823	0.00819662
												782	0.99999	8.66025e-06	0	0	1e-05	8.66025e-06	782	1	0	0	0	0	0	782	0.995828	0.0036928	0	0	0.0041725	0.0036928
												783	1	0	0	0	0	0	783	1	0	0	0	0	0	783	1	0	0	0	0	0
												784	1	0	0	0	0	0	784	1	0	0	0	0	0	784	1	0	0	0	0	0
												785	1	0	0	0	0	0	785	1	0	0	0	0	0	785	1	0	0	0	0	0
												786	1	0	0	0	0	0	786	1	0	0	0	0	0	786	1	0	0	0	0	0
												787	1	0	0	0	0	0	787	1	0	0	0	0	0	787	1	0	0	0	0	0
												788	1	0	0	0	0	0	788	1	0	0	0	0	0	788	1	0	0	0	0	0
												789	1	0	0	0	0	0	789	1	0	0	0	0	0	789	1	0	0	0	0	0
												790	1	0	0	0	0	0	790	1	0	0	0	0	0	790	1	0	0	0	0	0
												791	1	0	0	0	0	0	791	1	0	0	0	0	0	791	1	0	0	0	0	0
												792	1	0	0	0	0	0	792	1	0	0	0	0	0	792	1	0	0	0	0	0
												793	1	0	0	0	0	0	793	1	0	0	0	0	0	793	1	0	0	0	0	0
												794	1	0	0	0	0	0	794	1	0	0	0	0	0	794	1	0	0	0	0	0
												795	1	0	0	0	0	0	795	1	0	0	0	0	0	795	1	0	0	0	0	0
												796	1	0	0	0	0	0	796	1	0	0	0	0	0	796	1	0	0	0	0	0
[truncated: 9 more columns]

[truncated: 3 more sheets: ED8, ED9, ED10]
